# Supplementary material for: Ancient DNA connects large-scale migration with the spread of Slavs
Source: Nature. 2025 Sep 3;646(8084):384–93. doi: 10.1038/s41586-025-09437-6 (PMC12507669; doi:10.1038/s41586-025-09437-6)
Supplement: Supplementary file 3 — Supplementary Data including Supplementary Tables 1–51. [file 41586_2025_9437_MOESM3_ESM.xlsx]

## Sheet: S1
Table S1. General overview statistics.
Site ID	Site	Latitude (approx)	Longitude (approx)	Province	Political Entity	Study Transect	Time Period	Archaeological ID	Archaeological date (contextual)	C14 Date (95% CI)	Genetic ID	Sequencing ID	Library architecture	UDG Treatment	Reads	Mapped Reads	Post-DeDup Mapped Reads	Cluster Factor	Endogenous DNA (post capture)	Endogenous DNA off-target (post capture)	DMG51	DMG52	Mean read length	Median read length	% GC content	Rate X	Rate Y	Genetic Sex	Mean Coverage	#SNPs on X for contamination estimation	Contamination Estimate Y chromosome (MoM)	SE (MoM)	Contamination Estimate Y chromosome (ML)	SE (ML)	Contamination mtDNA	min. contamination mtDNA	max. contamination mtDNA	SNPs on 1240K	Percentage of SNPs on 1240K	Y Haplogroup	Y Haplogroup Terminal SNP	mtDNA haplogroup	mtDNA haplogrep quality	Assessment (PASS = used in all Analyses; QUESTIONABLE = included in analyses but not used for modeling, consider with caution; FAILED = excluded from PopGen analyses)	Comment (in case of identical individuals, the highest coverage sample is listed)
BBC	Bubi's cave	45.34	15.47	Karlovac	Croatia	Northwestern Balkan	MP	A2 sample 1	250 CE - 300 CE		BBC001	BBC001.B0101	Single-stranded	non	35222664	192329	147347	1.23388	0.546038	0.361862	0.155753	0.0988218	50.8268	47	45.2859	0.367189	0.520662	M	0.02371	0	NA	NA	NA	NA	NA	NA	NA	17496	0.0141896	NA	NA	NA	NA	QUESTIONABLE Moderate (mtDNA contamination FAIL, Y chromosome contamination FAIL, Damage PASS)
BBC	Bubi's cave	45.34	15.47	Karlovac	Croatia	Northwestern Balkan	MP	A3 sample 1	250 CE - 300 CE		BBC002	BBC002.A0101	Single-stranded	non	42300608	217166	165283	1.23891	0.513387	0.365732	0.131591	0.086449	49.5713	45	45.1319	0.857401	0.0273258	F	0.02025	..	..	..	..	..	NA	NA	NA	15123	0.0122651	..	..	NA	NA	QUESTIONABLE Moderate (mtDNA contamination FAIL, Y chromosome contamination FAIL, Damage PASS)
BBC	Bubi's cave	45.34	15.47	Karlovac	Croatia	Northwestern Balkan	MP	B2, sample 1	250 CE - 300 CE		BBC003	BBC003.A0101	Single-stranded	non	41146146	20368767	17093978	1.16078	49.5035	41.4268	0.128506	0.0682575	42.4617	39	46.7762	0.771605	0.00584786	F	2.10374	..	..	..	..	..	0.01	0	0.02	715723	0.580467	..	..	H33c	1	PASS
BBC	Bubi's cave	45.34	15.47	Karlovac	Croatia	Northwestern Balkan	MP	B4 sample 1	250 CE - 300 CE		BBC004	BBC004.A0101	Single-stranded	non	34727396	18692361	15846692	1.15224	53.826	44.4662	0.168238	0.0970692	50.0991	46	45.5548	0.400931	0.489479	M	2.34993	4400	0.014261	0.00319	0.013331	4.69e-14	0.01	0	0.02	781935	0.634166	G2a2b2a1a1b1	CTS9737,Z1815	I5c	0.913	PASS
BBC	Bubi's cave	45.34	15.47	Karlovac	Croatia	Northwestern Balkan	MP	B5, sample 1	250 CE - 300 CE		BBC005	BBC005.A0101	Single-stranded	non	42401973	690507	495536	1.28236	1.62848	0.878588	0.248741	0.131479	57.0765	56	45.2833	0.402415	0.493389	M	0.11675	22	0.024356	0.0614	0.043733	0	0.02	0.01	0.03	81726	0.0662815	J1a2a1a2d2b~	CTS5269,PF4855,Z2322	H4a1	0.8967	PASS
BBC	Bubi's cave	45.34	15.47	Karlovac	Croatia	Northwestern Balkan	MP	B9 sample 1	250 CE - 300 CE		BBC006	BBC006.A0101	Single-stranded	non	46054289	764861	566294	1.25961	1.66078	1.06822	0.119975	0.0576772	55.5284	54	45.5772	0.806125	0.0115813	F	0.09796	..	..	..	..	..	0.03	0.02	0.04	71206	0.0577496	..	..	HV0e	1	PASS
BBC	Bubi's cave	45.34	15.47	Karlovac	Croatia	Northwestern Balkan	MP	B10, sample 2	250 CE - 300 CE		BBC007	BBC007.A0101	Single-stranded	non	50744913	101454	79812	1.21332	0.199929	0.143628	0.180823	0.105964	46.9073	43	45.9943	0.370638	0.566935	M	0.00948	0	NA	NA	NA	NA	NA	NA	NA	7012	0.00568688	NA	NA	NA	NA	QUESTIONABLE Critical (low coverage)
BBC	Bubi's cave	45.34	15.47	Karlovac	Croatia	Northwestern Balkan	MP	C3, sample 1	250 CE - 300 CE		BBC008	BBC008.A0101	Single-stranded	non	41437949	846160	650430	1.23132	2.04199	1.33979	0.162841	0.089233	41.6377	38	44.0818	0.40621	0.50465	M	0.08595	30	-0.021573	0.0111	-0.009962	0	0.03	0.02	0.04	62048	0.0503223	J2b2a1a1a~	AM00216,AMM125,Z615	H7c1	0.8889	PASS
BBC	Bubi's cave	45.34	15.47	Karlovac	Croatia	Northwestern Balkan	MP	C4 sample 1	250 CE - 300 CE		BBC009	BBC009.A0101	Single-stranded	non	33960925	19845784	16806720	1.15313	58.4371	49.223	0.14348	0.0727892	44.9697	41	45.6442	0.419776	0.486711	M	2.41802	4791	0.008232	0.00222	0.007328	3.46e-14	0.04	0.02	0.06	790379	0.641014	J2b2a1a1a1b~	CTS9215	H104a	0.9256	PASS
BBC	Bubi's cave	45.34	15.47	Karlovac	Croatia	Northwestern Balkan	MP	C5 sample 1	250 CE - 300 CE		BBC010	BBC010.A0101	Single-stranded	non	34757839	5585411	4391490	1.21376	16.0695	11.3216	0.135532	0.0796965	41.8827	39	46.7514	0.754367	0.00558546	F	0.58326	..	..	..	..	..	0.01	0	0.02	327759	0.26582	..	..	H33c	1	PASS	Identical to BBC003
BBC	Bubi's cave	45.34	15.47	Karlovac	Croatia	Northwestern Balkan	MP	C6 sample 1	250 CE - 300 CE		BBC011	BBC011.A0101	Single-stranded	non	34925263	158434	125493	1.20792	0.453637	0.295213	0.245229	0.140862	52.208	49	44.9478	0.806149	0.0126151	F	0.02068	..	..	..	..	..	NA	NA	NA	15383	0.0124759	..	..	NA	NA	QUESTIONABLE Moderate (mtDNA contamination FAIL, Y chromosome contamination FAIL, Damage PASS)
BBC	Bubi's cave	45.34	15.47	Karlovac	Croatia	Northwestern Balkan	MP	C7	250 CE - 300 CE		BBC012	BBC012.A0101	Single-stranded	non	40365174	549763	387694	1.2948	1.36197	0.822192	0.222505	0.127833	57.5771	57	44.9846	0.400622	0.494224	M	0.0766	18	NA	NA	NA	NA	NA	NA	NA	55064	0.0446581	J2b2a1a1a~	AM00216,AMM125,Z615	NA	NA	PASS
BBC	Bubi's cave	45.34	15.47	Karlovac	Croatia	Northwestern Balkan	MP	C9 sample 1	250 CE - 300 CE		BBC013	BBC013.A0101	Single-stranded	non	43778146	106985	79380	1.25803	0.24438	0.1508	0.193971	0.122575	50.6316	47	45.4143	0.899726	0.00648739	F	0.01344	..	..	..	..	..	NA	NA	NA	10098	0.00818969	..	..	NA	NA	QUESTIONABLE Moderate (mtDNA contamination FAIL, Y chromosome contamination FAIL, Damage PASS)
BBC	Bubi's cave	45.34	15.47	Karlovac	Croatia	Northwestern Balkan	MP	D6	250 CE - 300 CE		BBC014	BBC014.A0101	Single-stranded	non	26665700	281797	194231	1.31074	1.05678	0.66333	0.166317	0.0883529	56.7036	56	45.1148	0.418466	0.48392	M	0.03616	1	NA	NA	NA	NA	0.02	0.01	0.03	26659	0.021621	G	CTS10945,M3206	H3+16311	0.9064	QUESTIONABLE Moderate (mtDNA contamination PASS, Y chromosome contamination FAIL, Damage PASS)	Identical to BBC022
BBC	Bubi's cave	45.34	15.47	Karlovac	Croatia	Northwestern Balkan	MP	D7	250 CE - 300 CE		BBC015	BBC015.A0101	Single-stranded	non	20878509	1464101	844615	1.42312	7.01248	5.00378	0.201042	0.101365	58.0743	58	45.6865	0.389346	0.493835	M	0.16157	56	-0.011673	0.00588	-0.004572	1.93e-17	0.02	0.01	0.03	110885	0.0899301	J2b~	PF7336,Z540	H5d	0.9564	PASS
BBC	Bubi's cave	45.34	15.47	Karlovac	Croatia	Northwestern Balkan	MP	D9 sample 4	250 CE - 300 CE		BBC016	BBC016.A0101	Single-stranded	non	39090860	15485848	12914640	1.16604	39.615	31.9362	0.121749	0.0703633	43.5531	40	47.3163	0.7679	0.00662564	F	1.60479	..	..	..	..	..	0.02	0.01	0.03	622062	0.504506	..	..	H33c	1	PASS	Identical to BBC003
BBC	Bubi's cave	45.34	15.47	Karlovac	Croatia	Northwestern Balkan	MP	D9 sample 1	250 CE - 300 CE		BBC017	BBC017.A0101	Single-stranded	non	40017879	1608785	1234900	1.2324	4.02017	2.29333	0.122571	0.0678915	55.9115	54	45.777	0.406257	0.498491	M	0.26985	134	-0.002123	0.012	-0.004738	3e-17	NA	NA	NA	176897	0.143467	J2b2a1a1a1a1a	Z1297	NA	NA	PASS
BBC	Bubi's cave	45.34	15.47	Karlovac	Croatia	Northwestern Balkan	MP	D9 sample 2	250 CE - 300 CE		BBC018	BBC018.A0101	Single-stranded	non	39901312	525560	405936	1.22761	1.31715	1.04298	0.0781489	0.0544866	44.2834	40	45.1246	0.404877	0.508596	M	0.02951	2	NA	NA	NA	NA	NA	NA	NA	21599	0.0175173	J2b~	PF7359,Z2419	NA	NA	QUESTIONABLE Moderate (mtDNA contamination FAIL, Y chromosome contamination FAIL, Damage PASS)
BBC	Bubi's cave	45.34	15.47	Karlovac	Croatia	Northwestern Balkan	MP	D9 sample 3	250 CE - 300 CE		BBC019	BBC019.A0101	Single-stranded	non	53664897	1617643	1257992	1.22233	3.01434	1.88229	0.214697	0.113259	47.9523	45	44.6906	0.4029	0.506204	M	0.21436	102	0.007559	0.0208	0.008753	6.97e-17	NA	NA	NA	141236	0.114545	J2b2a1a1a1~	Z2507	NA	NA	PASS
BBC	Bubi's cave	45.34	15.47	Karlovac	Croatia	Northwestern Balkan	MP	B4 sample 2	250 CE - 300 CE		BBC020	BBC020.A0101	Single-stranded	non	39562441	1543333	1069395	1.30709	3.90101	2.20186	0.209436	0.12411	54.3966	52	45.4743	0.803371	0.0100064	F	0.21768	..	..	..	..	..	NA	NA	NA	146555	0.118859	..	..	NA	NA	PASS
BBC	Bubi's cave	45.34	15.47	Karlovac	Croatia	Northwestern Balkan	MP	B4 sample 3	250 CE - 300 CE		BBC021	BBC021.A0301	Single-stranded	non	40099672	565246	495965	1.12257	1.4096	0.975434	0.165986	0.0898942	45.3534	42	44.5945	0.393175	0.552818	M	0.06396	10	NA	NA	NA	NA	NA	NA	NA	46625	0.0378139	G2a	L31,PF3142,S149	NA	NA	PASS	Identical to BBC022
BBC	Bubi's cave	45.34	15.47	Karlovac	Croatia	Northwestern Balkan	MP	B4 sample 4	250 CE - 300 CE		BBC022	BBC022.A0101	Single-stranded	non	32206443	3182884	2714195	1.14725	9.88275	7.13564	0.168844	0.0773013	46.1076	43	46.0691	0.386422	0.479279	M	0.33842	210	0.005061	0.0134	0.009934	4.01e-16	0.03	0.02	0.04	208942	0.169456	G2a2b	M3412,PF3278	H3+16311	0.7106	PASS
BBC	Bubi's cave	45.34	15.47	Karlovac	Croatia	Northwestern Balkan	MP	B4 sample 5	250 CE - 300 CE		BBC023	BBC023.A0101	Single-stranded	non	40094346	103578	86092	1.16882	0.258336	0.212811	0.224747	0.109767	39.1373	35	43.0166	0.496451	0.496728	M	0.00419	1	NA	NA	NA	NA	NA	NA	NA	3147	0.00255228	NA	NA	NA	NA	QUESTIONABLE Critical (low coverage)
BBC	Bubi's cave	45.34	15.47	Karlovac	Croatia	Northwestern Balkan	MP	B4 sample 6	250 CE - 300 CE		BBC024	BBC024.A0101	Single-stranded	non	45358078	23678472	19500169	1.17646	52.2034	43.8068	0.111187	0.0603787	45.5009	42	47.2755	0.381922	0.463797	M	2.5509	4482	0.009122	0.00237	0.006634	3.59e-14	0.01	0	0.02	775218	0.628718	G2a	PF3141,U5	I5c	0.9071	PASS	Identical to BBC004
BBC	Bubi's cave	45.34	15.47	Karlovac	Croatia	Northwestern Balkan	MP	B5, sample 2	250 CE - 300 CE		BBC026	BBC026.B0101	Single-stranded	non	51695918	495826	373579	1.24655	0.95912	0.701123	0.104336	0.0585558	43.8041	40	47.7685	0.94193	0.0173416	F	0.03609	..	..	..	..	..	NA	NA	NA	26739	0.0216859	..	..	NA	NA	QUESTIONABLE Moderate (mtDNA contamination FAIL, Damage PASS)
BBC	Bubi's cave	45.34	15.47	Karlovac	Croatia	Northwestern Balkan	MP	B5, sample 3	250 CE - 300 CE		BBC027	BBC027.A0101	Single-stranded	non	42872274	21388336	17420393	1.18552	49.8885	39.0769	0.257209	0.162851	54.5884	52	45.0825	0.481397	0.598792	M	2.7611	6485	0.021508	0.00297	0.020087	1.83e-13	0.03	0.02	0.04	840555	0.681708	J2b2a1a1a1b~	Y15058,Z34462	K2b1b	1	PASS
BBC	Bubi's cave	45.34	15.47	Karlovac	Croatia	Northwestern Balkan	MP	B10, sample 1	250 CE - 300 CE		BBC029	BBC029.A0101	Single-stranded	non	42432646	450488	369292	1.18024	1.06165	0.687472	0.146431	0.0859165	52.9543	50	45.7706	0.489565	0.643489	M	0.06217	5	-0.101684	0.137	-0.050475	0	0.03	0.02	0.04	45061	0.0365454	J2b2a~	AM01378,Z625	W	0.9026	PASS
BBC	Bubi's cave	45.34	15.47	Karlovac	Croatia	Northwestern Balkan	MP	B10, sample 3	250 CE - 300 CE		BBC030	BBC030.B0101	Single-stranded	non	38942369	561798	349732	1.37748	1.44264	1.03056	0.226847	0.13035	47.2022	44	45.1868	0.964839	0.0160052	F	0.04515	..	..	..	..	..	0.02	0.01	0.03	33482	0.0271546	..	..	HV0e	1	PASS	Identical to BBC006
BBC	Bubi's cave	45.34	15.47	Karlovac	Croatia	Northwestern Balkan	MP	C5 sample 2	250 CE - 300 CE		BBC031	BBC031.A0101	Single-stranded	non	48463933	5318296	3917515	1.26339	10.9737	7.85897	0.156581	0.0857954	44.3154	41	47.3875	0.458916	0.593068	M	0.46789	462	0.002774	0.00818	0.009201	1.75e-15	0.02	0.01	0.03	273697	0.221974	G2a	PF3141,U5	I5c	0.928	PASS	Identical to BBC034
BBC	Bubi's cave	45.34	15.47	Karlovac	Croatia	Northwestern Balkan	MP	C5 sample 3	250 CE - 300 CE		BBC032	BBC032.A0101	Single-stranded	non	45416234	814603	627615	1.22954	1.79364	1.09574	0.198047	0.122961	54.8782	52	45.4847	0.485442	0.631975	M	0.11688	37	0.005569	0.0517	0.031668	0	0.04	0.02	0.06	82797	0.0671501	J2b2a~	AM01367,Z605	K1a3a3	0.7852	PASS	Identical to BBC017
BBC	Bubi's cave	45.34	15.47	Karlovac	Croatia	Northwestern Balkan	MP	C5 sample 4	250 CE - 300 CE		BBC033	BBC033.A0101	Single-stranded	non	48042134	17857275	13648494	1.23569	37.17	29.3072	0.123698	0.0699157	42.4329	40	46.525	0.475458	0.577025	M	1.62475	3247	0.015495	0.0035	0.014333	3.17e-14	0.01	0	0.02	627060	0.508559	G2a	PF3141,U5	I5c	0.9453	PASS	Identical to BBC004
BBC	Bubi's cave	45.34	15.47	Karlovac	Croatia	Northwestern Balkan	MP	C5 sample 5	250 CE - 300 CE		BBC034	BBC034.A0101	Single-stranded	non	35362770	25411456	22183312	1.12704	71.8593	66.2881	0.142426	0.0747627	44.7998	41	46.8601	0.47291	0.584404	M	2.58221	5463	0.010066	0.00221	0.007506	2.12e-14	NA	NA	NA	787681	0.638826	G2a2b2a1a1b	S20969,Z3390	NA	NA	PASS
BBC	Bubi's cave	45.34	15.47	Karlovac	Croatia	Northwestern Balkan	MP	C5 sample 6	250 CE - 300 CE		BBC035	BBC035.A0101	Single-stranded	non	45777889	270210	179502	1.33569	0.590263	0.380543	0.259485	0.155582	53.228	50	44.9948	0.509714	0.568488	M	0.02987	4	-0.081416	0.162	-0.041339	0	0.02	0.01	0.03	21994	0.0178376	NA	NA	J1c	0.904	QUESTIONABLE Moderate (mtDNA contamination PASS, Y chromosome contamination FAIL, Damage PASS)
BBC	Bubi's cave	45.34	15.47	Karlovac	Croatia	Northwestern Balkan	MP	C6 sample 2	250 CE - 300 CE		BBC037	BBC037.A0101	Single-stranded	non	45828213	148880	106934	1.28174	0.324865	0.237923	0.229171	0.123446	44.118	41	45.1455	1.00157	0.0141879	F	0.01003	..	..	..	..	..	NA	NA	NA	7657	0.00620999	..	..	NA	NA	QUESTIONABLE Critical (low coverage)
BBC	Bubi's cave	45.34	15.47	Karlovac	Croatia	Northwestern Balkan	MP	C9 sample 2	250 CE - 300 CE		BBC038	BBC038.A0101	Single-stranded	non	45083848	5554044	3683492	1.33679	12.3194	8.18208	0.159943	0.0897471	45.8143	42	46.0915	0.479548	0.580995	M	0.54151	659	0.021281	0.00931	0.023707	4.72e-15	0.02	0.01	0.03	313097	0.253928	E1b1b1a1b1~	FGC11422,SK887,Y3865	U8a1a1	0.9817	PASS
BIO	Biograd - Glavice	43.93	15.46	Dalmatia	Croatia	Northwestern Balkan	SP	BGGR18C3 Grave 18 C3	1200 CE - 1700 CE		BIO001	BIO001.A0101	Single-stranded	non	36396336	202664	169225	1.165	0.556825	0.352164	0.236347	0.146561	53.535	51	44.52	0.825024	0.0160922	F	0.03077	..	..	..	..	..	NA	NA	NA	22771	0.0184678	..	..	NA	NA	QUESTIONABLE Moderate (mtDNA contamination FAIL, Y chromosome contamination FAIL, Damage PASS)
BRI	Bribir - Glavica	43.92	15.84	Sibenik-Knin	Croatia	Northwestern Balkan	SP	BGGR11D Grave 11 D	1200 CE - 1700 CE		BRI006	BRI006.A0101	Single-stranded	non	37505464	1304281	1169289	1.1035	3.47758	2.22439	0.194728	0.128708	50.8446	48	44.273	0.843373	0.004057	F	0.18588	..	..	..	..	..	NA	NA	NA	128872	0.104518	..	..	NA	NA	PASS
DUC	Dubrovnik cathedral	42.64	18.11	Dalmatia	Croatia	Northwestern Balkan	SP	DCathB6 Box 6	500 CE - 1100 CE		DUC001	DUC001.B0101	Single-stranded	non	38664830	3003855	2572066	1.14375	7.76896	5.19913	0.364101	0.207416	45.0044	41	43.3816	0.415054	0.505513	M	0.35872	234	0.037279	0.0188	0.035005	9.53e-16	NA	NA	NA	226433	0.183642	I2a1a2b1a1	S15187,YP191	NA	NA	PASS
DUG	Dugopolje - Vučipolje	43.57	16.59	Split-Dalmatia	Croatia	Northwestern Balkan	SP	DUGGR4 Grave 4	1200 CE - 1600 CE		DUG014	DUG014.B0101	Single-stranded	non	42544586	2373597	2120135	1.10678	5.57908	4.43017	0.195513	0.0997337	41.1316	38	43.9701	0.425473	0.484175	M	0.13751	39	-0.017548	0.00866	-0.007145	3.21e-17	NA	NA	NA	97140	0.0787826	I2a1a2b1a1	CTS5996	NA	NA	PASS
POD	Podvršje - Glavčine	44.25	15.32	Zadar	Croatia	Northwestern Balkan	SP	4	400 CE - 850 CE		POD001	POD001.A0101	Single-stranded	non	17151498	110571	105702	1.04404	0.644673	0	0.137641	0.0753302	55.7277	54	47.637	0.535256	0.282947	M	0		NA	NA	NA	NA	NA	NA	NA	593971	0.481723	NA	NA	NA	NA	PASS
POD	Podvršje - Glavčine	44.25	15.32	Zadar	Croatia	Northwestern Balkan	SP	13	400 CE - 850 CE		POD002	POD002.A0101	Single-stranded	non	21480584	129514	52079	1.59789	0.602935	0	0.115837	0.0771747	46.604	42	46.7161	0.512002	0.22256	M	0		NA	NA	NA	NA	0.02	0.01	0.03	6533	0.0052984	NA	NA	H13a1a1	0.6181	QUESTIONABLE Critical (low coverage)
TOR	Torčec - Cirkvišće	46.22	16.87	Koprivnica-Križevci	Croatia	Northwestern Balkan	SP	36	1100 CE - 1800 CE		TOR001	TOR001.B0101	Single-stranded	non	37051511	8541910	6213992	1.27253	23.0541	13.9785	0.112787	0.0606544	66.7758	75	44.5879	0.493845	0.633987	M	1.27068	2623	0.007543	0.00309	0.005844	1e-14	0.02	0.01	0.03	52594	0.0426549	NA	NA	J2b1	0.8533	PASS
TOR	Torčec - Cirkvišće	46.22	16.87	Koprivnica-Križevci	Croatia	Northwestern Balkan	SP	56	1100 CE - 1800 CE		TOR002	TOR002.B0101	Single-stranded	non	40136796	147229	133024	1.09648	0.366818	0.287533	0.143707	0.0714309	47.0795	44	43.9788	0.529201	0.735546	M	0.00872	1	NA	NA	NA	NA	NA	NA	NA	827116	0.670809	NA	NA	NA	NA	PASS
TOR	Torčec - Cirkvišće	46.22	16.87	Koprivnica-Križevci	Croatia	Northwestern Balkan	SP	58	1100 CE - 1800 CE		TOR003	TOR003.B0101	Single-stranded	non	42317222	756749	673739	1.10969	1.78828	1.2967	0.306133	0.179277	55.7336	54	43.4154	0.512507	0.621164	M	0.07362	26	0.024339	0.0592	0.020532	3.47e-17	NA	NA	NA	324442	0.263129	I2a1a2b	S26147	NA	NA	PASS
TOR	Torčec - Cirkvišće	46.22	16.87	Koprivnica-Križevci	Croatia	Northwestern Balkan	SP	136	1100 CE - 1800 CE		TOR004	TOR004.B0101	Single-stranded	non	38927326	23231580	19750653	1.14984	59.6794	50.7046	0.102101	0.0484119	53.1473	51	45.7438	0.482173	0.631133	M	2.78243	6490	0.004549	0.00151	0.004159	5.3e-14	0.01	0	0.02	8082	0.00655468	I2a1a2b1a1a1	Y3548	I2	0.9128	QUESTIONABLE Critical (low coverage)
TOR	Torčec - Cirkvišće	46.22	16.87	Koprivnica-Križevci	Croatia	Northwestern Balkan	SP	155	1100 CE - 1800 CE		TOR005	TOR005.B0101	Single-stranded	non	43330113	4399434	3777750	1.14131	10.1533	7.07668	0.118018	0.0672283	55.2082	53	43.2394	0.996055	0.0112374	F	0.56535	..	..	..	..	..	NA	NA	NA	324442	0.263129	..	..	NA	NA	PASS
TOR	Torčec - Cirkvišće	46.22	16.87	Koprivnica-Križevci	Croatia	Northwestern Balkan	SP	195	1100 CE - 1800 CE		TOR006	TOR006.B0101	Single-stranded	non	49150529	146640	127411	1.13113	0.298349	0.227799	0.136105	0.0837183	51.7286	48	44.0719	1.03539	0.0108637	F	0.01068	..	..	..	..	..	NA	NA	NA	8082	0.00655468	..	..	NA	NA	QUESTIONABLE Critical (low coverage)
VEM	Velim	43.88	15.72	Zadar	Croatia	Northwestern Balkan	SP	HK-Nr 57:87b , Karton-Nr. / VE 38287, dM2, M1	700 CE - 900 CE		VEM001	VEM001.A0101	Single-stranded	non	19101400	13368965	3768623	1.71811	69.9895	25.6423	0.176257	0.00997949	65.4603	73	42.8045	0.477451	0.518691	M	1.38314	3066	0.020492	0.003	0.021252	7.26e-14	0.01	0	0.02	613385	0.497468	I2a1a2b1a1a	S20602,YP196	U5a1g	0.8561	PASS
VEM	Velim	43.88	15.72	Zadar	Croatia	Northwestern Balkan	SP	Velim Gr 10	650 CE - 900 CE		VEM002	VEM002.A0101	Single-stranded	non	23129676	18243942	10688156	1.41415	78.8768	49.0136	0.183756	0.00912795	64.9204	72	42.7841	0.951908	0.0107297	F	4.31678	..	..	..	..	..	0.01	0	0.02	902154	0.731666	..	..	H	0.864	PASS
VEM	Velim	43.88	15.72	Zadar	Croatia	Northwestern Balkan	SP	Velim Gr 12	650 CE - 900 CE	702 - 879 CE	VEM003	VEM003.A0101	Single-stranded	non	19091234	13312198	5832001	1.5619	69.7294	26.1536	0.24211	0.0124843	63.3569	67	43.446	0.467096	0.559784	M	2.79329	6799	0.009456	0.00135	0.00838	8.62e-14	0.01	0	0.02	765106	0.620517	N1a1a1a1a1a1a1	B215,L1025	J1c5	0.8654	PASS
VEM	Velim	43.88	15.72	Zadar	Croatia	Northwestern Balkan	SP	Velim Gr 13	650 CE - 900 CE		VEM004	VEM004.A0101	Single-stranded	non	13494145	9391756	4553297	1.51518	69.5987	30.9642	0.190747	0.0101797	64.4307	70	43.7857	0.90567	0.0131214	F	1.91485	..	..	..	..	..	0.02	0	0.04	668103	0.541846	..	..	K1a4	0.8733	PASS
VEM	Velim	43.88	15.72	Zadar	Croatia	Northwestern Balkan	SP	Velim Gr 14	650 CE - 900 CE		VEM005	VEM005.A0101	Single-stranded	non	24052283	17925565	11070466	1.38242	74.5275	44.8268	0.218316	0.0110232	62.6603	67	43.7181	0.899387	0.0144303	F	4.64063	..	..	..	..	..	0.01	0	0.02	878764	0.712696	..	..	K1a4c	0.9194	PASS
VEM	Velim	43.88	15.72	Zadar	Croatia	Northwestern Balkan	SP	Velim Gr 17	650 CE - 900 CE	774 - 885 CE	VEM006	VEM006.A0101	Single-stranded	non	43235808	34102372	18403355	1.46035	78.8753	48.6607	0.221365	0.0114854	62.6599	67	43.0925	0.490601	0.591035	M	7.45413	14019	0.006632	0.000683	0.005882	1.53e-13	0.01	0	0.02	1032024	0.836994	R1a1a1b1a2b	CTS1211,S3357	H	0.8161	PASS
VEM	Velim	43.88	15.72	Zadar	Croatia	Northwestern Balkan	SP	Velim Gr 18	650 CE - 900 CE		VEM007	VEM007.A0101	Single-stranded	non	33877081	26860666	14073895	1.47604	79.2886	48.4052	0.200589	0.00999985	62.0496	65	43.3163	0.477019	0.556943	M	5.63508	12024	0.006816	0.00075	0.006737	3.4e-14	0.01	0	0.02	985823	0.799524	I2a1a2b1a1a	S20602,YP196	H1a	1	PASS
VEM	Velim	43.88	15.72	Zadar	Croatia	Northwestern Balkan	SP	Velim Gr 19	650 CE - 900 CE		VEM008	VEM008.A0101	Single-stranded	non	31687903	22251298	6606093	1.70311	70.2202	31.5683	0.225962	0.0129635	56.7686	56	43.0797	0.467576	0.508091	M	2.06197	4974	0.026246	0.00248	0.02604	7.29e-14	0.03	0.02	0.04	749199	0.607616	I1a1b1a4a2a~	Y15505	V7a1	0.9584	PASS
VEM	Velim	43.88	15.72	Zadar	Croatia	Northwestern Balkan	SP	Velim Gr 22	650 CE - 900 CE		VEM009	VEM009.A0101	Single-stranded	non	33201220	20238935	5734113	1.71668	60.9584	14.1412	0.228903	0.0108725	62.0983	64	43.7292	0.463052	0.547086	M	2.89738	7113	0.008061	0.0012	0.007898	5.84e-14	0.01	0	0.02	771815	0.625959	J2b2a1a1a1b~	CTS9215	H+152	0.6353	PASS
VEM	Velim	43.88	15.72	Zadar	Croatia	Northwestern Balkan	SP	Velim Gr 23	650 CE - 900 CE		VEM010	VEM010.A0101	Single-stranded	non	25734241	18953172	5972971	1.68486	73.6496	33.7739	0.235904	0.012744	55.6973	55	41.81	0.969867	0.00653934	F	1.97574	..	..	..	..	..	0.01	0	0.02	726483	0.589193	..	..	U7b	0.8112	PASS
VEM	Velim	43.88	15.72	Zadar	Croatia	Northwestern Balkan	SP	Velim Gr 24	650 CE - 900 CE		VEM011	VEM011.A0101	Single-stranded	non	28799679	5720245	195817	1.96577	19.8622	2.62527	0.191424	0.0112167	54.1346	53	42.1548	0.96106	0.0211172	F	0.03368	..	..	..	..	..	0.01	0	0.02	25608	0.0207686	..	..	U5a1b1c	0.9415	QUESTIONABLE Moderate (mtDNA contamination PASS, Y chromosome contamination FAIL, Damage PASS)
VEM	Velim	43.88	15.72	Zadar	Croatia	Northwestern Balkan	SP	Velim Gr 26	650 CE - 900 CE		VEM012	VEM012.A0101	Single-stranded	non	32184074	22592971	7248952	1.67915	70.1992	34.2132	0.284717	0.0136875	52.0207	50	42.1452	0.949426	0.0108475	F	2.07279	..	..	..	..	..	0.01	0	0.02	751422	0.609419	..	..	J1c2k	0.9475	PASS
VEM	Velim	43.88	15.72	Zadar	Croatia	Northwestern Balkan	SP	Velim Gr 31	650 CE - 900 CE	682 - 876 CE	VEM013	VEM013.A0101	Single-stranded	non	34024528	22345634	4001172	1.82094	65.6751	24.1316	0.233677	0.0139017	58.9764	60	42.4103	0.495047	0.483266	M	1.09368	2145	0.050693	0.00535	0.051121	8.51e-14	0.02	0.01	0.03	559401	0.453686	R1a1a1b1a2b	CTS1211,S3357	T2b5	0.8742	PASS
VEM	Velim	43.88	15.72	Zadar	Croatia	Northwestern Balkan	SP	Velim Gr 32	650 CE - 900 CE	782 - 882 CE	VEM014	VEM014.A0101	Single-stranded	non	33020439	18035618	2277755	1.87371	54.6196	9.72209	0.215938	0.0111646	61.9675	64	43.073	0.922474	0.0110958	F	0.95319	..	..	..	..	..	0.01	0	0.02	492157	0.39915	..	..	R	0.6328	PASS
VEM	Velim	43.88	15.72	Zadar	Croatia	Northwestern Balkan	SP	Velim Gr 35	650 CE - 900 CE		VEM015	VEM015.A0101	Single-stranded	non	29747072	17348758	2495069	1.85618	58.3209	12.6153	0.229678	0.0111338	55.0734	54	42.1265	0.481127	0.510979	M	0.84103	1388	0.025042	0.00507	0.023174	9.04e-15	0.03	0.02	0.04	459499	0.372664	J2b2a1a1a~	AM00216,AMM125,Z615	T2b4e	0.6382	PASS
VEM	Velim	43.88	15.72	Zadar	Croatia	Northwestern Balkan	SP	Velim Gr 40	650 CE - 900 CE	688 - 877 CE	VEM016	VEM016.A0101	Single-stranded	non	26647496	20238300	13752621	1.32047	75.9482	46.3246	0.235201	0.0113691	60.8127	63	43.0416	0.478953	0.628104	M	6.13179	11583	0.007343	0.000807	0.006243	1.21e-13	0.01	0	0.02	964137	0.781936	I1c1c1a~	A9726	V4	0.9479	PASS
VEM	Velim	43.88	15.72	Zadar	Croatia	Northwestern Balkan	SP	Velim Gr 41	650 CE - 900 CE	706 - 879 CE	VEM017	VEM017.A0101	Single-stranded	non	39917388	31705481	21038889	1.33643	79.4277	52.4629	0.211704	0.0104409	61.3688	65	44.3185	0.871222	0.00419151	F	9.24553	..	..	..	..	..	0.01	0	0.02	1022579	0.829334	..	..	U5b1+16189+@16192	0.9369	PASS
VEM	Velim	43.88	15.72	Zadar	Croatia	Northwestern Balkan	SP	Velim Gr 42	650 CE - 900 CE	646 - 672 CE	VEM018	VEM018.A0101	Single-stranded	non	15500979	10908471	6987625	1.35943	70.3728	33.7812	0.273253	0.013026	58.3586	59	42.476	0.491384	0.614147	M	3.3596	7720	0.009993	0.00125	0.008706	8.64e-14	0.01	0	0.02	803925	0.652	I2a1a2b1a1a	S20602,YP196	I5a	0.7245	PASS
VEM	Velim	43.88	15.72	Zadar	Croatia	Northwestern Balkan	SP	Velim Gr 43	650 CE - 900 CE	772 - 890 CE	VEM019	VEM019.A0101	Single-stranded	non	8643100	552656	58190	1.89471	6.39419	1.73818	0.0587309	0.0167136	60.5524	61	42.1727	0.758314	0.164534	F	0.01487	..	..	..	..	..	NA	NA	NA	11202	0.00908506	..	..	NA	NA	QUESTIONABLE Moderate (mtDNA contamination FAIL, Y chromosome contamination FAIL, Damage PASS)
VEM	Velim	43.88	15.72	Zadar	Croatia	Northwestern Balkan	SP	Velim Gr 44	650 CE - 900 CE	773 - 883 CE	VEM020	VEM020.A0101	Single-stranded	non	24000570	18759512	12711112	1.32242	78.1628	50.6375	0.290987	0.0129715	60.3603	63	40.8711	1.01769	0.0119445	F	5.38402	..	..	..	..	..	0.01	0	0.02	913397	0.740785	..	..	H46	0.9924	PASS
VEM	Velim	43.88	15.72	Zadar	Croatia	Northwestern Balkan	SP	Velim Gr 46	650 CE - 900 CE	685 - 876 CE	VEM021	VEM021.A0101	Single-stranded	non	23349862	17115960	11218721	1.34455	73.3022	36.087	0.188129	0.00894501	65.5073	73	42.7715	0.490104	0.622327	M	5.48802	11339	0.005873	0.000753	0.005505	1.36e-13	0.01	0	0.02	945623	0.766921	I1c1c1a~	A9726	V4	0.9479	PASS
VEM	Velim	43.88	15.72	Zadar	Croatia	Northwestern Balkan	SP	Velim Gr 48	650 CE - 900 CE	775 - 884 CE	VEM022	VEM022.A0101	Single-stranded	non	24721954	19112310	12201736	1.36158	77.3091	42.212	0.189484	0.00926386	63.639	69	43.2658	0.479628	0.585305	M	5.69973	11527	0.007309	0.000806	0.006845	6.15e-14	0.01	0	0.02	949695	0.770223	E1b1b1a1b1a	L542,PF2220	T2a1a1	0.9769	PASS
VEM	Velim	43.88	15.72	Zadar	Croatia	Northwestern Balkan	SP	Velim Gr 49	650 CE - 900 CE		VEM023	VEM023.A0101	Single-stranded	non	21423518	15029890	8617820	1.42662	70.156	29.8062	0.198233	0.0101334	64.8646	72	43.4208	0.91088	0.00946111	F	4.1608	..	..	..	..	..	0.01	0	0.02	845590	0.685792	..	..	T2b5	0.9727	PASS
VEM	Velim	43.88	15.72	Zadar	Croatia	Northwestern Balkan	SP	Velim Gr 53	650 CE - 900 CE		VEM024	VEM024.A0101	Single-stranded	non	26003798	20031994	13865345	1.30784	77.0349	46.2792	0.214702	0.0102388	61.914	65	43.7784	0.472858	0.633795	M	6.44256	11316	0.007086	0.000786	0.006559	1.28e-13	0.01	0	0.02	954216	0.77389	J2b2a1a1a1b~	CTS9215	I	0.8795	PASS
VEM	Velim	43.88	15.72	Zadar	Croatia	Northwestern Balkan	SP	Velim Gr 54	650 CE - 900 CE		VEM025	VEM025.A0101	Single-stranded	non	24489928	18344749	10994781	1.40066	74.9073	36.5297	0.243124	0.0120087	60.0757	61	43.1852	0.47748	0.582289	M	5.29918	10873	0.010027	0.000967	0.010212	2.27e-13	0.01	0	0.02	918459	0.74489	J2b2a1a1a1a1a1a1e~	CTS11760	I5a	0.816	PASS
VEM	Velim	43.88	15.72	Zadar	Croatia	Northwestern Balkan	SP	Velim Gr 57	650 CE - 900 CE	710 - 883 CE	VEM026	VEM026.A0101	Single-stranded	non	25713001	19621045	12446018	1.36568	76.3079	43.0351	0.235281	0.0106227	59.2992	60	42.9386	0.920373	0.00859015	F	5.60224	..	..	..	..	..	0.01	0	0.02	945085	0.766484	..	..	K1a4c1	0.9496	PASS
VEM	Velim	43.88	15.72	Zadar	Croatia	Northwestern Balkan	SP	Velim Gr 58	650 CE - 900 CE	772 - 947 CE	VEM027	VEM027.A0101	Single-stranded	non	13688525	11090627	8353065	1.24684	81.0213	56.0939	0.207307	0.00915335	62.9612	69	42.3514	0.492075	0.683151	M	3.73827	8156	0.005442	0.000918	0.00458	2.76e-14	0.01	0	0.02	810382	0.657237	I2a1a2b1a1	FGC12096,Y3121	U5b1e1	0.9687	PASS
VEM	Velim	43.88	15.72	Zadar	Croatia	Northwestern Balkan	SP	Velim Gr 62	650 CE - 900 CE	707 - 881 CE	VEM028	VEM028.A0101	Single-stranded	non	28671635	19986244	13262886	1.3364	69.7074	35.033	0.20636	0.00975578	65.1992	73	42.9799	0.929835	0.0114913	F	6.23851	..	..	..	..	..	0.01	0	0.02	960308	0.77883	..	..	U2e1b1	0.9899	PASS
VEM	Velim	43.88	15.72	Zadar	Croatia	Northwestern Balkan	SP	Velim Gr 63	650 CE - 900 CE	771 - 954 CE	VEM029	VEM029.A0101	Single-stranded	non	22026598	17370950	12077721	1.30472	78.8635	47.5895	0.162844	0.00754258	65.3697	74	42.8681	0.495918	0.674174	M	5.65727	11076	0.004438	0.000657	0.003824	7.48e-15	0.02	0.01	0.03	941489	0.763568	I2a1b2a2b2	BY14034,Y31042	H6a1a	0.8971	PASS
VEM	Velim	43.88	15.72	Zadar	Croatia	Northwestern Balkan	SP	Velim Gr 64	650 CE - 900 CE		VEM030	VEM030.A0101	Single-stranded	non	31602706	24822943	15245780	1.38582	78.5469	47.0129	0.239589	0.0111428	61.6651	64	42.5914	0.94657	0.00519024	F	6.82236	..	..	..	..	..	0.01	0	0.02	987613	0.800975	..	..	H5a1m	1	PASS
VEM	Velim	43.88	15.72	Zadar	Croatia	Northwestern Balkan	SP	Velim Gr 65	650 CE - 900 CE		VEM031	VEM031.A0101	Single-stranded	non	18499949	14722360	10681100	1.2745	79.5805	53.1313	0.239293	0.0113041	61.5876	65	41.8771	0.969007	0.00494928	F	4.77716	..	..	..	..	..	0.01	0	0.02	878431	0.712426	..	..	H1f+16093	1	PASS
VEM	Velim	43.88	15.72	Zadar	Croatia	Northwestern Balkan	SP	Velim Gr 66	650 CE - 900 CE	708 - 882 CE	VEM032	VEM032.A0101	Single-stranded	non	30363955	19586445	10044789	1.48716	64.5056	24.0891	0.238919	0.0115704	61.8683	64	43.0218	0.475613	0.560034	M	4.77785	10565	0.00584	0.000809	0.005204	2.66e-14	0.01	0	0.02	925380	0.750503	N1a1a1a1a1a1a1	B215,L1025	H7f	0.6129	PASS
VEM	Velim	43.88	15.72	Zadar	Croatia	Northwestern Balkan	SP	Velim Gr 67	650 CE - 900 CE	773 - 980 CE	VEM033	VEM033.A0101	Single-stranded	non	21593091	16949830	10815975	1.36188	78.4965	45.4724	0.286353	0.0132486	58.6703	59	41.7972	0.506954	0.611932	M	4.92276	10819	0.008756	0.000935	0.008294	4.01e-14	0.01	0	0.02	911507	0.739252	J2b2a1a1a1a1a1a1e~	CTS11760	I5a	0.824	PASS
VEM	Velim	43.88	15.72	Zadar	Croatia	Northwestern Balkan	SP	Velim Gr 72	650 CE - 900 CE		VEM034	VEM034.A0101	Single-stranded	non	29273634	625799	44883	1.92828	2.13776	0.703835	0.115783	0.0166197	54.1508	52	44.397	0.8611	0.318202	M	0.01006	6	NA	NA	NA	NA	NA	NA	NA	7799	0.00632516	NA	NA	NA	NA	QUESTIONABLE Critical (low coverage)
VEM	Velim	43.88	15.72	Zadar	Croatia	Northwestern Balkan	SP	Velim Gr 73	650 CE - 900 CE	892 - 992 CE	VEM035	VEM035.A0101	Single-stranded	non	14722148	10035486	6403289	1.36193	68.1659	33.0124	0.271397	0.0138819	56.5364	56	44.7139	0.438662	0.569817	M	2.92969	6103	0.012202	0.00156	0.011103	2.82e-14	0.01	0	0.02	751246	0.609277	R1a1a1b1a2b3a	CTS3402,S3361,V2670	H36	1	PASS
VEM	Velim	43.88	15.72	Zadar	Croatia	Northwestern Balkan	SP	Velim Gr 75	650 CE - 900 CE		VEM036	VEM036.A0101	Single-stranded	non	18915726	15124348	11142434	1.26328	79.9565	51.9273	0.164817	0.00757207	63.4655	69	42.7906	0.951525	0.0180019	F	5.07099	..	..	..	..	..	0.01	0	0.02	899470	0.729489	..	..	H6a1a	0.8451	PASS
VEM	Velim	43.88	15.72	Zadar	Croatia	Northwestern Balkan	SP	Velim Gr 82	650 CE - 900 CE		VEM037	VEM037.A0101	Single-stranded	non	18181106	9705644	4642498	1.52167	53.3831	12.4097	0.212156	0.0104479	64.3019	69	43.4509	0.913912	0.0135416	F	2.47346	..	..	..	..	..	0.02	0.01	0.03	720596	0.584419	..	..	H1c	0.8014	PASS
VEM	Velim	43.88	15.72	Zadar	Croatia	Northwestern Balkan	SP	Velim Gr 85	650 CE - 900 CE		VEM038	VEM038.A0101	Single-stranded	non	29769385	23704158	15798473	1.33352	79.626	49.14	0.223997	0.0104858	61.566	65	42.9544	0.497591	0.639236	M	7.30561	12930	0.006135	0.000669	0.005768	8.05e-14	0.01	0	0.02	997499	0.808993	R1b1a1b1b3a1a1a	Y5587	V6	0.9777	PASS
VEM	Velim	43.88	15.72	Zadar	Croatia	Northwestern Balkan	SP	Velim Gr 89	650 CE - 900 CE	774 - 885 CE	VEM039	VEM039.A0101	Single-stranded	non	25344801	15958438	6623701	1.58494	62.9653	23.6617	0.207295	0.0108223	61.4491	64	43.8914	0.880836	0.0118148	F	2.87621	..	..	..	..	..	0.01	0	0.02	818257	0.663624	..	..	U5b1+16189+@16192	0.9344	PASS
VEM	Velim	43.88	15.72	Zadar	Croatia	Northwestern Balkan	SP	Velim Gr 91	650 CE - 900 CE	772 - 959 CE	VEM040	VEM040.A0101	Single-stranded	non	35438681	20121988	8175260	1.59371	56.7797	12.4652	0.193093	0.00913977	65.517	72	43.8887	0.894722	0.0133107	F	4.43364	..	..	..	..	..	0.01	0	0.02	865294	0.701772	..	..	H6a1a	0.5037	PASS
VEM	Velim	43.88	15.72	Zadar	Croatia	Northwestern Balkan	SP	Velim Gr 92	650 CE - 900 CE		VEM041	VEM041.A0101	Single-stranded	non	27694285	21788455	14654036	1.32744	78.6749	47.6479	0.162675	0.00761656	64.145	71	43.9014	0.903525	0.0156084	F	6.80592	..	..	..	..	..	0.01	0	0.02	960298	0.778822	..	..	H84	0.9036	PASS
VEM	Velim	43.88	15.72	Zadar	Croatia	Northwestern Balkan	SP	Velim Gr 95	650 CE - 900 CE		VEM042	VEM042.A0101	Single-stranded	non	22455988	14661296	8523221	1.41866	65.289	26.1129	0.219389	0.00997096	64.0181	69	43.1755	0.916569	0.00952513	F	4.28323	..	..	..	..	..	0.01	0	0.02	864116	0.700817	..	..	J2b1c	0.8778	PASS
VEM	Velim	43.88	15.72	Zadar	Croatia	Northwestern Balkan	SP	Velim Gr 96	650 CE - 900 CE	772 - 884 CE	VEM043	VEM043.A0101	Single-stranded	non	24505330	1682017	278708	1.8343	6.86388	1.13285	0.346038	0.020172	47.1215	44	42.1819	0.504113	0.483024	M	0.08284	50	0.095093	0.0536	0.089837	1.94e-16	NA	NA	NA	60926	0.0494123	I2a1a2b1a1	FGC12076,YP217	NA	NA	PASS
VEM	Velim	43.88	15.72	Zadar	Croatia	Northwestern Balkan	SP	Velim Gr 97	650 CE - 900 CE	707 - 880 CE	VEM044	VEM044.A0101	Single-stranded	non	30269009	19978194	10961412	1.45133	66.0021	30.2319	0.289825	0.01305	55.1239	54	42.2771	0.934532	0.0117337	F	4.55467	..	..	..	..	..	0.01	0	0.02	931204	0.755226	..	..	J1c5	0.9099	PASS
VEM	Velim	43.88	15.72	Zadar	Croatia	Northwestern Balkan	SP	Velim Gr 98	650 CE - 900 CE		VEM045	VEM045.A0101	Single-stranded	non	22728277	2348112	386063	1.83559	10.3312	1.61417	0.383489	0.0180587	43.7538	42	42.4805	0.903581	0.00420318	F	0.1072	..	..	..	..	..	NA	NA	NA	77847	0.0631356	..	..	NA	NA	PASS
VEM	Velim	43.88	15.72	Zadar	Croatia	Northwestern Balkan	SP	Velim Gr 99	650 CE - 900 CE		VEM046	VEM046.A0101	Single-stranded	non	19904115	387130	48712	1.87417	1.94497	0.572026	0.0732662	0.0166522	56.6021	56	43.9477	0.749741	0.0860269	F	0.00913	..	..	..	..	..	NA	NA	NA	6969	0.00565201	..	..	NA	NA	QUESTIONABLE Critical (low coverage)
VEM	Velim	43.88	15.72	Zadar	Croatia	Northwestern Balkan	SP	Velim Gr 102	650 CE - 900 CE		VEM047	VEM047.A0101	Single-stranded	non	22025728	13038272	7203788	1.44749	59.1956	22.5627	0.237655	0.0110732	56.0207	55	43.8936	0.883079	0.00914184	F	3.21419	..	..	..	..	..	0.01	0	0.02	761830	0.61786	..	..	H5a2	0.9425	PASS
VEM	Velim	43.88	15.72	Zadar	Croatia	Northwestern Balkan	SP	Velim Gr 105	650 CE - 900 CE		VEM048	VEM048.A0101	Single-stranded	non	22846767	9255146	1613202	1.8257	40.5097	10.1288	0.156249	0.00873339	50.6109	46	42.1865	0.684363	0.355263	M	0.32492	488	0.09453	0.0249	0.098482	5.64e-14	0.01	0	0.02	218714	0.177382	J2b2a1a1a1b~	Y15058,Z34462	K1	0.5645	PASS
VEM	Velim	43.88	15.72	Zadar	Croatia	Northwestern Balkan	SP	Velim Gr 108	650 CE - 900 CE	687 - 878 CE	VEM049	VEM049.A0101	Single-stranded	non	28868748	24183567	17676234	1.26908	83.7708	64.2849	0.207141	0.00962316	61.2653	64	41.7244	0.517197	0.63579	M	6.67162	13272	0.004981	0.000579	0.004914	1.45e-13	0.01	0	0.02	1017327	0.825074	R1a1a1b1a2b3a~	FGC4501,V2834,Y2194	H5a2	0.9574	PASS
VEM	Velim	43.88	15.72	Zadar	Croatia	Northwestern Balkan	SP	Velim Gr 109	650 CE - 900 CE	773 - 883 CE	VEM050	VEM050.A0101	Single-stranded	non	31456869	12477875	3131491	1.74904	39.6666	18.0673	0.240176	0.0122613	42.8999	41	42.3889	0.928347	0.0180808	F	0.46205	..	..	..	..	..	0.03	0	0.07	286450	0.232317	..	..	H2	0.5924	PASS
VEM	Velim	43.88	15.72	Zadar	Croatia	Northwestern Balkan	SP	Velim Gr 112	650 CE - 900 CE		VEM051	VEM051.A0101	Single-stranded	non	27973627	11242509	3582633	1.68133	40.1897	8.88541	0.232502	0.0112039	59.4885	60	43.6594	0.458283	0.557906	M	1.67838	3920	0.005986	0.00153	0.006196	1.31e-14	0.01	0	0.02	610290	0.494958	J2b2a1a1a1b~	CTS9215	K2a	0.6354	PASS
VEM	Velim	43.88	15.72	Zadar	Croatia	Northwestern Balkan	SP	Velim Gr 113	650 CE - 900 CE		VEM052	VEM052.A0101	Single-stranded	non	26878121	22275228	15587942	1.30021	82.8749	62.3068	0.249208	0.0127026	56.269	56	42.1412	0.499007	0.601889	M	5.65934	11776	0.014449	0.0011	0.012841	1.13e-15	0.01	0	0.02	965190	0.78279	I2a1a2b1a1a	S20602,YP196	W1e1a	0.9819	PASS
VEM	Velim	43.88	15.72	Zadar	Croatia	Northwestern Balkan	SP	Velim Gr 114	650 CE - 900 CE	773 - 883 CE	VEM053	VEM053.A0101	Single-stranded	non	23608458	20573208	15158435	1.2632	87.1434	68.626	0.231053	0.0122548	58.5276	59	43.5916	0.906669	0.00396642	F	6.15612	..	..	..	..	..	0.01	0	0.02	923209	0.748742	..	..	H1c22	1	PASS
VEM	Velim	43.88	15.72	Zadar	Croatia	Northwestern Balkan	SP	Velim Gr 136 A	650 CE - 900 CE	673 - 773 CE	VEM054	VEM054.A0101	Single-stranded	non	17293183	12273520	7932492	1.35369	70.9732	39.2541	0.245885	0.0117488	57.4197	57	42.706	0.480385	0.581953	M	3.22648	7802	0.017758	0.00156	0.016682	1.93e-13	0.01	0	0.02	807525	0.65492	R1a1a1b1a1a1a	L260,S222	K1a4a1b	0.8227	PASS
VEM	Velim	43.88	15.72	Zadar	Croatia	Northwestern Balkan	SP	Velim Gr 138	650 CE - 900 CE		VEM055	VEM055.A0101	Single-stranded	non	25737720	21849015	17059585	1.21921	84.891	65.3096	0.197054	0.00907728	62.8544	68	42.2855	0.961223	0.0108123	F	6.83682	..	..	..	..	..	0.01	0	0.02	982433	0.796774	..	..	J1c3	0.9284	PASS
VEM	Velim	43.88	15.72	Zadar	Croatia	Northwestern Balkan	SP	Velim Gr 140	650 CE - 900 CE	704 - 879 CE	VEM056	VEM056.A0101	Single-stranded	non	22969768	19082822	14385425	1.24616	83.078	60.4313	0.14928	0.00712123	64.6449	73	42.6875	0.493779	0.592145	M	5.77336	12079	0.006774	0.000757	0.006454	9.79e-14	0.01	0	0.02	983649	0.79776	I1a1b1a1b3a~	FGC21579	U5b1b1a	1	PASS
VEM	Velim	43.88	15.72	Zadar	Croatia	Northwestern Balkan	SP	Velim Gr143	650 CE - 900 CE		VEM057	VEM057.A0101	Single-stranded	non	20841940	16199712	10363287	1.36028	77.7265	52.6837	0.309487	0.0141092	50.5193	48	42.0541	0.488569	0.579887	M	3.42138	8225	0.010289	0.00127	0.008758	3.29e-14	0.01	0	0.02	852921	0.691737	I1a1b	CTS10028,Z2337	U5b1b1a	0.863	PASS
VEM	Velim	43.88	15.72	Zadar	Croatia	Northwestern Balkan	SP	Velim Gr 147	650 CE - 900 CE	705 - 879 CE	VEM058	VEM058.A0101	Single-stranded	non	22856589	19269958	14865284	1.22858	84.3081	63.414	0.183016	0.00832334	65.0095	76	41.4137	0.538439	0.684759	M	5.72072	12338	0.005461	0.000696	0.005306	1.1e-13	0.01	0	0.02	964321	0.782085	I1a1b1a1b3a~	FGC21579	U5b1e1	0.9687	PASS
VEM	Velim	43.88	15.72	Zadar	Croatia	Northwestern Balkan	SP	Velim Gr 155	650 CE - 900 CE		VEM059	VEM059.A0101	Single-stranded	non	29489867	19636589	9173171	1.53285	66.5876	36.99	0.268823	0.0121794	48.9714	47	43.276	0.456039	0.507421	M	2.51573	5808	0.009062	0.00147	0.008337	4.92e-14	0.01	0	0.02	796352	0.645859	I1a~	CTS9857,V3772	J1c5	0.873	PASS
VEM	Velim	43.88	15.72	Zadar	Croatia	Northwestern Balkan	SP	Velim Gr 160	650 CE - 900 CE	773 - 884 CE	VEM060	VEM060.A0101	Single-stranded	non	26727520	16811019	10532454	1.37348	62.8978	29.6484	0.242405	0.0122572	60.8678	63	42.8255	0.939389	0.0109032	F	4.56394	..	..	..	..	..	0.01	0	0.02	889382	0.721308	..	..	H13a1c	0.859	PASS
VEM	Velim	43.88	15.72	Zadar	Croatia	Northwestern Balkan	SP	Velim Gr 167	650 CE - 900 CE	673 - 775 CE	VEM061	VEM061.A0101	Single-stranded	non	24110669	20136992	14892471	1.26044	83.519	62.3242	0.208233	0.0106348	60.8429	64	43.2937	0.913427	0.00893595	F	5.93221	..	..	..	..	..	0.01	0	0.02	943914	0.765535	..	..	HV2a1	0.8887	PASS
VEM	Velim	43.88	15.72	Zadar	Croatia	Northwestern Balkan	SP	Velim Gr 177	650 CE - 900 CE		VEM062	VEM062.A0101	Single-stranded	non	25547100	19189347	12724181	1.33691	75.1136	46.9137	0.220182	0.0107579	60.7077	63	42.9101	0.927918	0.0138437	F	5.03893	..	..	..	..	..	0.01	0	0.02	918878	0.74523	..	..	K1a2	0.9673	PASS
VEM	Velim	43.88	15.72	Zadar	Croatia	Northwestern Balkan	SP	Velim Gr 180	650 CE - 900 CE		VEM063	VEM063.A0101	Single-stranded	non	19536076	15370227	11229086	1.26943	78.6761	50.5199	0.209545	0.0101553	62.4518	67	42.9907	0.930605	0.0099946	F	4.87203	..	..	..	..	..	0.01	0	0.02	903123	0.732452	..	..	U4c	0.9704	PASS
VEM	Velim	43.88	15.72	Zadar	Croatia	Northwestern Balkan	SP	Velim Gr 184	650 CE - 900 CE		VEM064	VEM064.A0101	Single-stranded	non	18349568	12042974	8225885	1.31696	65.6308	28.1979	0.179563	0.00857701	63.8617	70	44.3232	0.457981	0.606669	M	3.98151	8299	0.004775	0.000825	0.004068	4.32e-14	0.02	0.01	0.03	811447	0.658101	J2b2a1a1a1b~	Y15058,Z34462	H5a2	0.9425	PASS
VEM	Velim	43.88	15.72	Zadar	Croatia	Northwestern Balkan	SP	Velim Gr 186	650 CE - 900 CE		VEM065	VEM065.A0101	Single-stranded	non	18940533	5197481	1130360	1.78252	27.441	16.4419	0.115577	0.00817817	42.2904	40	41.0563	0.994272	0.013219	F	0.07851	..	..	..	..	..	0.01	0	0.02	59125	0.0479516	..	..	P5	0.5175	PASS
VEM	Velim	43.88	15.72	Zadar	Croatia	Northwestern Balkan	SP	Velim Gr 149	650 CE - 900 CE		VEM066	VEM066.A0101	Single-stranded	non	23187396	9498219	2789192	1.70635	40.9629	10.4145	0.222006	0.0138168	57.6004	57	43.1182	0.930552	0.0119431	F	1.04931	..	..	..	..	..	0.01	0	0.02	515657	0.418209	..	..	T2b5	1	PASS
VEM	Velim	43.88	15.72	Zadar	Croatia	Northwestern Balkan	SP	Velim Gr 165	650 CE - 900 CE		VEM067	VEM067.A0101	Single-stranded	non	28385679	18131850	5840470	1.67789	63.8768	28.2219	0.265795	0.0152625	50.8183	48	43.2981	0.886643	0.0108243	F	1.51443	..	..	..	..	..	0.01	0	0.02	659507	0.534874	..	..	J1b1a1b	0.9587	PASS
VIR	Vir - Smratina	44.31	15.06	Zadar	Croatia	Northwestern Balkan	SP	5	400 CE - 1200 CE		VIR001	VIR001.B0101	Single-stranded	non	7129013	250594	237662	1.0516	3.51513	0	0.133856	0.0701632	55.8483	54	47.9536	0.500245	0.277457	M (?)	0.02309	1	NA	NA	NA	NA	NA	NA	NA	16806	0.01363	NA	NA	NA	NA	QUESTIONABLE Moderate (mtDNA contamination FAIL, Y chromosome contamination FAIL, Damage PASS)
BRC	Brücken	51.44	11.19	Saxony-Anhalt	Germany	Eastern Germany	MP	Ind 13913:93:1	400 CE - 600 CE		BRC001	BRC001.A0101	Single-stranded	non	31992899	514875	101191	1.80347	1.60934	0.726907	0.0331397	0.00481115	45.3319	40	43.0288	0.508675	0.487959	M	0.00943	1	NA	NA	NA	NA	0.01	0	0.02	7060	0.00572581	R1b1a1b	PF6434	K1a23	0.6242	QUESTIONABLE Critical (low coverage)
BRC	Brücken	51.44	11.19	Saxony-Anhalt	Germany	Eastern Germany	MP	Ind 13913:149:1	400 CE - 600 CE	436-543 CE	BRC002	BRC002.B0101	Single-stranded	non	18874343	12595200	6418999	1.49036	66.7319	31.8445	0.184934	0.00957475	60.9856	64	42.6952	0.938719	0.0105809	F	2.42278	..	..	..	..	..	0.01	0	0.02	769981	0.624471	..	..	J1c3d	0.9636	PASS
BRC	Brücken	51.44	11.19	Saxony-Anhalt	Germany	Eastern Germany	MP	Ind 13913:16:1	400 CE - 600 CE		BRC003	BRC003.A0101	Single-stranded	non	31327844	11514153	1212702	1.89468	36.7537	8.73243	0.210646	0.0122487	55.0442	53	43.2325	0.474355	0.477952	M	0.31127	294	0.033233	0.0126	0.032158	1.19e-15	0.01	0	0.02	208612	0.169189	R1b1a1b	L1350,PF6505,YSC0000225	J1c5	0.9463	PASS
BRC	Brücken	51.44	11.19	Saxony-Anhalt	Germany	Eastern Germany	MP	Ind 13913:41:1	400 CE - 600 CE	482-569 CE	BRC004	BRC004.A0101	Single-stranded	non	17730111	11982248	4764033	1.60241	67.5813	34.7712	0.15843	0.0079577	60.1385	62	42.1257	0.499606	0.571693	M	1.66154	4261	0.00556	0.00149	0.005192	1.58e-14	0.01	0	0.02	671808	0.544851	R1b1a1b1a1a1c2b2b	Z347	U5b2a2b	0.9731	PASS
BRC	Brücken	51.44	11.19	Saxony-Anhalt	Germany	Eastern Germany	MP	Ind 13913:55:1	400 CE - 600 CE		BRC005	BRC005.A0101	Single-stranded	non	22538843	10772630	1850400	1.82823	47.7958	17.7228	0.14849	0.00943448	55.7271	54	42.5937	0.504415	0.493678	M	0.41945	477	0.021641	0.00798	0.02123	1.36e-15	0	0	0.01	271709	0.220362	R1b1a1b1b3a1	CTS7822,Z2110	T2b	0.9861	PASS
BRC	Brücken	51.44	11.19	Saxony-Anhalt	Germany	Eastern Germany	MP	Ind 13913:78:1	400 CE - 600 CE	435-537 CE	BRC006	BRC006.B0101	Single-stranded	non	33141751	14675250	3584587	1.75574	44.2802	13.6904	0.192408	0.0093736	58.2791	59	43.4472	0.455427	0.524608	M	1.19232	2379	0.014441	0.00296	0.014961	1.2e-14	0.01	0	0.02	554119	0.449402	R1b1a1b1a1a1	M405,S21,U106	T1a1	0.9794	PASS
BRC	Brücken	51.44	11.19	Saxony-Anhalt	Germany	Eastern Germany	MP	Ind 13913:20:1	400 CE - 600 CE	430-534 CE	BRC007	BRC007.B0101	Single-stranded	non	36961454	8833600	1827697	1.7931	23.8995	13.9607	0.0726405	0.00522753	41.5555	39	45.7928	0.789415	0.0153691	F	0.14157	..	..	..	..	..	0.01	0	0.02	100440	0.081459	..	..	H1e1a	0.9254	PASS
BRC	Brücken	51.44	11.19	Saxony-Anhalt	Germany	Eastern Germany	MP	Ind 13913:31:1	400 CE - 600 CE		BRC008	BRC008.A0101	Single-stranded	non	16015732	10648654	5445442	1.48863	66.4887	31.8197	0.19421	0.00866476	63.4809	69	41.1242	1.01586	0.0156192	F	2.19311	..	..	..	..	..	0.02	0.01	0.03	726289	0.589036	..	..	K1a12a1a	0.8458	PASS
BRC	Brücken	51.44	11.19	Saxony-Anhalt	Germany	Eastern Germany	MP	Ind 13913:89:1	400 CE - 600 CE		BRC009	BRC009.A0101	Single-stranded	non	16374691	7666583	2147155	1.71993	46.8197	14.9547	0.205612	0.0113943	60.1591	62	42.6472	0.94895	0.00642924	F	0.76057	..	..	..	..	..	0	0	0.01	413888	0.335672	..	..	J1c3d	0.977	PASS
BRC	Brücken	51.44	11.19	Saxony-Anhalt	Germany	Eastern Germany	MP	Ind 13913:148:1	400 CE - 600 CE	433-535 CE	BRC010	BRC010.B0101	Single-stranded	non	31798976	26371013	20171375	1.23509	82.9304	67.7733	0.17908	0.00719176	57.1888	57	43.1549	0.499241	0.673461	M	6.87653	11725	0.005059	0.000671	0.004585	1.28e-13	0.01	0	0.02	966042	0.783481	G2a2b2a1a1b1a1c2a2~	Z40919	T2b23a	0.9095	PASS
BRC	Brücken	51.44	11.19	Saxony-Anhalt	Germany	Eastern Germany	MP	Ind 13913:32:15	400 CE - 600 CE	435-536	BRC011	BRC011.B0101	Single-stranded	non	24916339	10778728	2520005	1.76621	43.2597	16.7949	0.101583	0.00581586	52.6757	49	42.7421	0.971708	0.0133513	F	0.60901	..	..	..	..	..	0.01	0	0.02	345269	0.280021	..	..	H5a2	0.8851	PASS
BRC	Brücken	51.44	11.19	Saxony-Anhalt	Germany	Eastern Germany	MP	Ind 13913:143:1	400 CE - 600 CE	422-531 CE	BRC012	BRC012.A0101	Single-stranded	non	17159349	10674561	5214145	1.51153	62.2084	25.7175	0.178978	0.00863451	65.0449	73	42.2826	0.963752	0.0110896	F	2.08714	..	..	..	..	..	0	0	0.01	715073	0.57994	..	..	H7e	0.9571	PASS
BRC	Brücken	51.44	11.19	Saxony-Anhalt	Germany	Eastern Germany	MP	Ind 13913:97:1	400 CE - 600 CE	436-542 CE	BRC013	BRC013.B0101	Single-stranded	non	20740755	8425633	1411239	1.83251	40.6236	9.41165	0.121566	0.00681453	62.4768	71	42.3867	0.971229	0.0173503	F	0.41171	..	..	..	..	..	0	0	0.01	264904	0.214843	..	..	H11a	0.9822	PASS
BRC	Brücken	51.44	11.19	Saxony-Anhalt	Germany	Eastern Germany	MP	Ind 13913:90:1	400 CE - 600 CE		BRC014	BRC014.A0101	Single-stranded	non	41432200	35259617	26724069	1.24208	85.102	70.5075	0.158961	0.00749251	57.319	57	43.7339	0.496582	0.645784	M	9.26738	13651	0.00362	0.000543	0.003245	3.48e-14	0.01	0	0.02	1035258	0.839616	E1b1b1a1b1a	Page102	H103	0.8339	PASS
BRC	Brücken	51.44	11.19	Saxony-Anhalt	Germany	Eastern Germany	MP	Ind 13913:38:1	400 CE - 600 CE	436-542 CE	BRC015	BRC015.A0101	Single-stranded	non	16881826	13085581	8626601	1.34075	77.5128	51.1216	0.139119	0.00827787	60.3837	62	43.4397	0.925275	0.00439603	F	3.30587	..	..	..	..	..	0.01	0	0.02	811413	0.658073	..	..	T2+16189	0.9447	PASS
BRC	Brücken	51.44	11.19	Saxony-Anhalt	Germany	Eastern Germany	MP	Ind 13913:26:1	400 CE - 600 CE	439-550 CE	BRC016	BRC016.A0101	Single-stranded	non	24530975	21342720	17132278	1.19728	87.0031	74.8181	0.17714	0.0076267	57.7676	58	42.7565	0.960401	0.0174127	F	5.86699	..	..	..	..	..	0.01	0	0.02	921654	0.747481	..	..	T2e1	0.9324	PASS
BRC	Brücken	51.44	11.19	Saxony-Anhalt	Germany	Eastern Germany	MP	Ind 13913:87:1	400 CE - 600 CE		BRC017	BRC017.A0101	Single-stranded	non	35658064	4673575	765201	1.83627	13.1066	5.87821	0.0290598	0.00282996	40.814	38	43.968	0.909009	0.0227393	F	0.02806	..	..	..	..	..	0.01	0	0.02	21466	0.0174094	..	..	K1a4a1	0.9361	QUESTIONABLE Critical (low coverage)
BRC	Brücken	51.44	11.19	Saxony-Anhalt	Germany	Eastern Germany	MP	Ind 13913:50:1	400 CE - 600 CE	418-531 CE	BRC018	BRC018.A0101	Single-stranded	non	41725025	7518832	978830	1.86982	18.02	4.01483	0.16518	0.00913023	57.0405	56	42.13	0.486768	0.619294	M	0.33668	348	0.013675	0.00687	0.019243	7.11e-16	0	0	0.01	211251	0.171329	I1~	Z2886	U5a1d1	0.9448	PASS
BRC	Brücken	51.44	11.19	Saxony-Anhalt	Germany	Eastern Germany	MP	Ind 13913:61:1	400 CE - 600 CE	442-566 CE	BRC019	BRC019.A0101	Single-stranded	non	26290729	18581486	11503905	1.38089	70.677	39.0873	0.208623	0.00903013	61.3404	65	42.5573	0.93916	0.00907766	F	4.89032	..	..	..	..	..	0.01	0	0.02	912465	0.740029	..	..	J2a1a1a2	0.9346	PASS
BRC	Brücken	51.44	11.19	Saxony-Anhalt	Germany	Eastern Germany	MP	Ind 13913:144:1	400 CE - 600 CE		BRC020	BRC020.B0101	Single-stranded	non	19188442	16047558	13034518	1.18776	83.6314	68.5041	0.265707	0.0118375	57.2998	57	41.1821	1.00481	0.0175376	F	4.5446	..	..	..	..	..	0.01	0	0.02	875618	0.710145	..	..	U4c1	0.7617	PASS
BRC	Brücken	51.44	11.19	Saxony-Anhalt	Germany	Eastern Germany	MP	Ind 13913:56:1	400 CE - 600 CE		BRC021	BRC021.A0101	Single-stranded	non	27946921	20798113	13561823	1.34793	74.4201	46.1527	0.24713	0.010124	63.0379	68	41.3714	0.995791	0.0122643	F	5.49834	..	..	..	..	..	0.01	0	0.02	938604	0.761228	..	..	J1c5	0.914	PASS
BRC	Brücken	51.44	11.19	Saxony-Anhalt	Germany	Eastern Germany	MP	Ind 13913:80:1	400 CE - 600 CE		BRC022	BRC022.B0101	Single-stranded	non	23467681	18866315	10384807	1.44956	80.3928	55.4621	0.171581	0.00832133	60.6989	64	41.6296	0.506143	0.554645	M	3.35417	9122	0.005524	0.000896	0.005228	2.82e-14	0.01	0	0.02	892651	0.723959	R1b1a1b1a1a1c2b2a1b1a4b1	S387,Z343	H3b1b	1	PASS
BRC	Brücken	51.44	11.19	Saxony-Anhalt	Germany	Eastern Germany	MP	Ind 13913:45:1	400 CE - 600 CE	437-547 CE	BRC023	BRC023.B0101	Single-stranded	non	44560109	30492628	16732250	1.45127	68.4303	43.0035	0.230469	0.0109035	49.8158	48	44.912	0.840255	0.00898288	F	4.9978	..	..	..	..	..	0.01	0	0.02	902745	0.732146	..	..	J2a1a1a2	0.9568	PASS
BRC	Brücken	51.44	11.19	Saxony-Anhalt	Germany	Eastern Germany	MP	Ind 13913:46:1	400 CE - 600 CE	421-531 CE	BRC024	BRC024.A0101	Single-stranded	non	17187550	13995331	7136149	1.49011	81.4271	55.7986	0.185537	0.00863614	63.0383	69	43.7462	0.457772	0.594008	M	2.73167	6322	0.005082	0.001	0.005973	1.33e-14	0.01	0	0.02	776683	0.629907	J2b2a1a1a1a1a1a1~	CTS9038,Z1048	H7a1a	0.9739	PASS
BRC	Brücken	51.44	11.19	Saxony-Anhalt	Germany	Eastern Germany	MP	Ind 13913:40:1	400 CE - 600 CE	420-531 CE	BRC025	BRC025.A0101	Single-stranded	non	32465536	25713126	18332995	1.28702	79.2013	55.4259	0.203789	0.00845164	62.1987	67	42.8733	0.490616	0.651417	M	7.35308	12913	0.004689	0.000563	0.0047	8.68e-14	0.01	0	0.02	1004861	0.814964	R1b1a1b1a1a1c2b2b	Z347	H1a1	1	PASS
BRC	Brücken	51.44	11.19	Saxony-Anhalt	Germany	Eastern Germany	MP	Ind 13913:98:1	400 CE - 600 CE		BRC027	BRC027.A0101	Single-stranded	non	20394448	16209765	12571441	1.22445	79.4813	61.9758	0.238103	0.00955133	53.4638	52	42.5277	0.925681	0.0141755	F	4.28805	..	..	..	..	..	0.01	0	0.02	818238	0.663609	..	..	H7c1	0.7889	PASS
BRC	Brücken	51.44	11.19	Saxony-Anhalt	Germany	Eastern Germany	MP	Ind 13913:29:1	400 CE - 600 CE		BRC028	BRC028.A0101	Single-stranded	non	17327218	9306337	3449111	1.62938	53.7094	24.7913	0.166835	0.00886393	50.7722	48	43.7341	0.886028	0.00535386	F	0.91409	..	..	..	..	..	0.01	0	0.02	466653	0.378466	..	..	T2+16189	0.9178	PASS
BRC	Brücken	51.44	11.19	Saxony-Anhalt	Germany	Eastern Germany	MP	Ind 13913:24:1	400 CE - 600 CE		BRC029	BRC029.A0101	Single-stranded	non	20468986	10579141	4499777	1.57466	51.6838	19.6249	0.107803	0.00691615	65.0391	76	42.9589	0.497736	0.511961	M	1.5103	3681	0.086092	0.0051	0.087244	1.39e-13	0.01	0	0.02	648065	0.525595	I2a1b1a2b1~	FGC3587,S2452	H80	0.8824	PASS
BRC	Brücken	51.44	11.19	Saxony-Anhalt	Germany	Eastern Germany	MP	Ind 13913:44:1	400 CE - 600 CE		BRC030	BRC030.A0101	Single-stranded	non	24890513	15989433	10033210	1.37251	64.2391	32.3104	0.130945	0.00798304	64.2292	70	45.0865	0.873873	0.00856606	F	4.02987	..	..	..	..	..	0	0	0.01	888815	0.720848	..	..	T2b23	0.9554	PASS
BRC	Brücken	51.44	11.19	Saxony-Anhalt	Germany	Eastern Germany	MP	Ind 13913:91:1	400 CE - 600 CE	436-545 CE	BRC031	BRC031.A0101	Single-stranded	non	35405289	20868457	12348422	1.40827	58.9416	27.6929	0.26846	0.0142027	58.1984	58	43.7462	0.459271	0.554731	M	4.81568	10013	0.015092	0.00125	0.014072	9.1e-14	0.01	0	0.02	943817	0.765456	R1b1a1b1a1a1c1a2a1~	L132.2	H11a	1	PASS
BRC	Brücken	51.44	11.19	Saxony-Anhalt	Germany	Eastern Germany	MP	Ind 13913:28:1	400 CE - 600 CE		BRC032	BRC032.A0101	Single-stranded	non	9179016	5198036	2561957	1.50713	56.6296	23.74	0.175219	0.00972041	60.8963	64	43.9663	0.889831	0.008078	F	0.93532	..	..	..	..	..	0	0	0.01	472748	0.383409	..	..	V	0.9729	PASS
BRC	Brücken	51.44	11.19	Saxony-Anhalt	Germany	Eastern Germany	MP	Ind 13913:30:1	400 CE - 600 CE	437-549 CE	BRC033	BRC033.A0101	Single-stranded	non	30757546	23264850	17401439	1.25203	75.6395	53.3398	0.208193	0.0104558	61.7741	66	44.4984	0.871408	0.00862058	F	6.37093	..	..	..	..	..	0.01	0	0.02	970710	0.787267	..	..	H1+16239	1	PASS
BRC	Brücken	51.44	11.19	Saxony-Anhalt	Germany	Eastern Germany	MP	Ind 13913:21:1	400 CE - 600 CE	436-542 CE	BRC034	BRC034.A0101	Single-stranded	non	38432703	25853354	17519458	1.32235	67.2692	42.6977	0.218043	0.0127101	53.1323	51	44.8089	0.820822	0.00890904	F	5.90818	..	..	..	..	..	0.01	0	0.02	930725	0.754838	..	..	H1e1b1	0.9206	PASS
BRC	Brücken	51.44	11.19	Saxony-Anhalt	Germany	Eastern Germany	MP	Ind 13913:19:1	400 CE - 600 CE		BRC035	BRC035.A0101	Single-stranded	non	36910630	27576984	19346978	1.29844	74.7129	46.7848	0.177367	0.0076421	63.1948	69	44.6516	0.877567	0.0136714	F	7.62658	..	..	..	..	..	0.01	0	0.02	1008794	0.818154	..	..	K1a4	0.9615	PASS
BRC	Brücken	51.44	11.19	Saxony-Anhalt	Germany	Eastern Germany	MP	Ind 13913:94:1	400 CE - 600 CE		BRC036	BRC036.A0101	Single-stranded	non	11619004	7361472	6070834	1.17532	63.3572	35.0987	0.210541	0.00842441	64.6365	73	43.3776	0.478522	0.693369	M	2.58633	5906	0.0067	0.00129	0.004917	6.93e-15	0.02	0.01	0.03	721686	0.585303	I1a1a~	S4795	T2b	0.9881	PASS
BRC	Brücken	51.44	11.19	Saxony-Anhalt	Germany	Eastern Germany	MP	Ind 13913:86:1	400 CE - 600 CE	436-545 CE	BRC037	BRC037.A0101	Single-stranded	non	15202035	11815924	9644963	1.18373	77.7259	54.7303	0.185272	0.00900995	58.3005	59	44.0635	0.922389	0.0171205	F	3.88447	..	..	..	..	..	0.01	0	0.02	820433	0.665389	..	..	U8a1a	0.9269	PASS
BRC	Brücken	51.44	11.19	Saxony-Anhalt	Germany	Eastern Germany	MP	Ind 13913:39:10	400 CE - 600 CE		BRC038	BRC038.A0101	Single-stranded	non	16621323	2415020	904540	1.62545	14.5297	12.164	0.0225807	0.00356884	43.8446	41	43.5083	0.443846	0.592723	M	0.03346	7	NA	NA	NA	NA	0.01	0	0.02	24793	0.0201077	I	CTS5946,PF3748	U3a1a	0.9956	QUESTIONABLE Critical (low coverage)
BRC	Brücken	51.44	11.19	Saxony-Anhalt	Germany	Eastern Germany	MP	Ind 13913:82:1	400 CE - 600 CE	582-637 CE	BRC039	BRC039.A0101	Single-stranded	non	15466379	2928680	1073075	1.6336	18.9358	3.8985	0.236455	0.013136	59.0869	59	43.8108	0.456177	0.513962	M	0.4307	465	0.054367	0.0125	0.05351	4.78e-15	0.01	0	0.02	265544	0.215362	I2a1b2a	L65.1,S159.1	H18	1	PASS
BRC	Brücken	51.44	11.19	Saxony-Anhalt	Germany	Eastern Germany	MP	Ind 13913:88:1	400 CE - 600 CE		BRC043	BRC043.A0101	Single-stranded	non	53705787	36720146	22874143	1.37707	68.3728	39.5949	0.201385	0.00981359	60.6574	63	43.3812	0.476732	0.561317	M	8.47417	14393	0.009614	0.000751	0.008838	3.52e-13	0.01	0	0.02	1070617	0.868293	E1b1b1a1b1a6a~	S26015	J2b1c	0.976	PASS
BRC	Brücken	51.44	11.19	Saxony-Anhalt	Germany	Eastern Germany	MP	Ind 13913:76:1	400 CE - 600 CE		BRC045	BRC045.A0101	Single-stranded	non	14703360	320012	188537	1.41084	2.17645	1.75692	0.0161587	0.00296028	42.8179	40	44.6028	0.701705	0.156708	F	0.00299	..	..	..	..	..	0.01	0	0.02	2218	0.00179885	..	..	T2b3+151	0.9606	FAIL
BRC	Brücken	51.44	11.19	Saxony-Anhalt	Germany	Eastern Germany	MP	Ind 13913:43:1	400 CE - 600 CE	436-540 CE	BRC046	BRC046.A0101	Single-stranded	non	10575702	5823597	4060080	1.30282	55.0658	22.2871	0.218451	0.0108495	61.8557	65	43.1917	0.460137	0.616423	M	1.83909	4065	0.024758	0.00268	0.023864	7.83e-14	0.01	0	0.02	632783	0.513201	R1a1a1b2a2b2b1~	Y2631	H100	0.8775	PASS
BRC	Brücken	51.44	11.19	Saxony-Anhalt	Germany	Eastern Germany	MP	Ind 13913:75:1	400 CE - 600 CE		BRC047	BRC047.A0101	Single-stranded	non	20885224	6067552	1322413	1.78205	29.0519	8.39273	0.143786	0.00875006	57.2196	56	43.4875	0.83441	0.110338	F	0.32681	..	..	..	..	..	0	0	0.01	218394	0.177122	..	..	H10e	0.963	PASS
BRC	Brücken	51.44	11.19	Saxony-Anhalt	Germany	Eastern Germany	MP	Ind 13913:35:1	400 CE - 600 CE		BRC048	BRC048.A0101	Single-stranded	non	22301057	2701059	1005814	1.62762	12.1118	5.73375	0.0908571	0.00611106	52.7326	49	43.104	0.914644	0.011497	F	0.2198	..	..	..	..	..	0.01	0	0.02	149338	0.121116	..	..	U5b2a3a	0.945	PASS
BRC	Brücken	51.44	11.19	Saxony-Anhalt	Germany	Eastern Germany	MP	Ind 13913:146:1	400 CE - 600 CE		BRC049	BRC049.A0101	Single-stranded	non	24962599	13405543	5066675	1.62205	53.7025	20.1964	0.143273	0.00772711	59.8302	63	42.9027	0.939716	0.00580299	F	1.48387	..	..	..	..	..	0.01	0	0.02	647363	0.525025	..	..	H1a	1	PASS
BRC	Brücken	51.44	11.19	Saxony-Anhalt	Germany	Eastern Germany	MP	Ind 13913:62:1	400 CE - 600 CE		BRC050	BRC050.A0101	Single-stranded	non	18334725	58146	37714	1.35139	0.317136	0.14677	0.0834762	0.00607521	57.4197	58	45.1609	0.852668	0.0223113	F	0.00927	..	..	..	..	..	0.01	0	0.02	7006	0.00568202	..	..	W5a1a1	0.9392	QUESTIONABLE Critical (low coverage)
BRC	Brücken	51.44	11.19	Saxony-Anhalt	Germany	Eastern Germany	MP	Ind 13913:147:1	400 CE - 600 CE		BRC051	BRC051.A0101	Single-stranded	non	16463433	8817270	4508175	1.48871	53.5567	19.7379	0.136682	0.00745272	63.5384	73	43.3417	0.475174	0.527771	M	1.64553	3929	0.027333	0.00295	0.025868	7.37e-14	0.01	0	0.02	662786	0.537534	J2a1a1a2b2a1a1a2~	Z38467	H31b	1	PASS
BRC	Brücken	51.44	11.19	Saxony-Anhalt	Germany	Eastern Germany	MP	Ind 13913:25:1	400 CE - 600 CE		BRC052	BRC052.A0101	Single-stranded	non	42694921	37999079	29958075	1.21161	89.0014	78.5463	0.153494	0.00633805	63.439	72	44.228	0.890336	0.015766	F	9.88215	..	..	..	..	..	0.01	0	0.02	1050415	0.851909	..	..	W5a1a1	0.9661	PASS
BRC	Brücken	51.44	11.19	Saxony-Anhalt	Germany	Eastern Germany	MP	Ind 13913:17:1	400 CE - 600 CE		BRC053	BRC053.A0101	Single-stranded	non	37945756	32976633	26149671	1.20702	86.9047	74.1198	0.142727	0.00552413	62.4678	69	43.6834	0.494783	0.664144	M	8.81236	13987	0.00424	0.000545	0.003806	6.79e-14	0.01	0	0.02	1059547	0.859315	R1b1a1b1a1a1c2b2b1a1a1	CTS2509,S1734	H1e1a	0.9254	PASS
BRC	Brücken	51.44	11.19	Saxony-Anhalt	Germany	Eastern Germany	MP	Ind 13913:18:1	400 CE - 600 CE	405-526 CE	BRC054	BRC054.A0101	Single-stranded	non	37300022	22958547	13235888	1.42349	61.551	27.8385	0.219384	0.00905882	60.7661	63	43.5981	0.472086	0.565551	M	5.43683	11215	0.007147	0.000811	0.007246	1.38e-15	0.01	0	0.02	973286	0.789356	R1b1a1b1a1a1c2b2b1a1a1	CTS2509,S1734	J1c5f	0.8892	PASS
BRC	Brücken	51.44	11.19	Saxony-Anhalt	Germany	Eastern Germany	MP	Ind 13913:60:1	400 CE - 600 CE		BRC055	BRC055.A0101	Single-stranded	non	29407018	22465771	14500367	1.35456	76.396	51.7466	0.240137	0.0120991	58.1025	58	43.067	0.473739	0.567144	M	5.0819	10951	0.008712	0.000937	0.007767	9.15e-14	0.01	0	0.02	971820	0.788167	R1b1a1b1a1a2	P312,PF6547,S116	H5a1a	1	PASS
BRC	Brücken	51.44	11.19	Saxony-Anhalt	Germany	Eastern Germany	MP	Ind 13913:99:1	400 CE - 600 CE		BRC057	BRC057.A0101	Single-stranded	non	13406666	5779387	2646858	1.54202	43.1083	12.3973	0.252671	0.0132569	61.5232	64	43.1139	0.907914	0.0381912	F	1.09381	..	..	..	..	..	0	0	0.01	518538	0.420545	..	..	T2b11	0.9823	PASS
BRC	Brücken	51.44	11.19	Saxony-Anhalt	Germany	Eastern Germany	MP	Ind 13913:49:1	400 CE - 600 CE	436-544 CE	BRC058	BRC058.A0101	Single-stranded	non	17959380	3331197	1352920	1.59386	18.5485	8.53682	0.1168	0.00718346	49.3102	46	43.3194	0.876361	0.0128537	F	0.31626	..	..	..	..	..	0.01	0	0.02	202888	0.164547	..	..	U5a1d1	0.9595	PASS
BRC	Brücken	51.44	11.19	Saxony-Anhalt	Germany	Eastern Germany	MP	Ind 13913:73:1	400 CE - 600 CE		BRC059	BRC059.A0101	Single-stranded	non	29940956	23451134	15223885	1.35082	78.3246	53.4005	0.199603	0.0108674	60.4407	63	43.17	0.919065	0.0060077	F	5.30449	..	..	..	..	..	0.01	0	0.02	967886	0.784976	..	..	H2a5	0.9356	PASS
BRC	Brücken	51.44	11.19	Saxony-Anhalt	Germany	Eastern Germany	MP	Ind 13913:145:1	400 CE - 600 CE		BRC060	BRC060.A0101	Single-stranded	non	25685866	419723	114399	1.72744	1.63406	0.551061	0.0625355	0.00519455	50.2038	46	43.9785	0.635846	0.354703	M	0.01913	0	NA	NA	NA	NA	0.01	0	0.02	14302	0.0115992	R1b1a1b	CTS11468,PF6520	H3	0.885	QUESTIONABLE Moderate (mtDNA contamination FAIL, Y chromosome contamination FAIL, Damage PASS)
BRC	Brücken	51.44	11.19	Saxony-Anhalt	Germany	Eastern Germany	MP	Ind 13913:85:1	400 CE - 600 CE		BRC061	BRC061.A0101	Single-stranded	non	23643026	11984335	4568300	1.61881	50.6887	21.0712	0.145222	0.00871307	57.3176	57	43.3419	0.912938	0.00863876	F	1.28852	..	..	..	..	..	0.01	0	0.02	594939	0.482508	..	..	H2a1e1a	0.7481	PASS
BRC	Brücken	51.44	11.19	Saxony-Anhalt	Germany	Eastern Germany	MP	Ind 13913:58:1	400 CE - 600 CE		BRC063	BRC063.A0101	Single-stranded	non	24756523	2562947	656104	1.744	10.3526	3.75936	0.104474	0.00703389	49.7812	45	44.425	0.771273	0.135307	F	0.10345	..	..	..	..	..	0.01	0	0.02	75856	0.0615208	..	..	T2b	0.9861	PASS
BRC	Brücken	51.44	11.19	Saxony-Anhalt	Germany	Eastern Germany	MP	Ind 13913:176:1	400 CE - 600 CE		BRC064	BRC064.A0101	Single-stranded	non	22901635	10829186	6176787	1.42962	47.2856	20.0004	0.181033	0.00819378	55.4941	53	44.7273	0.438841	0.570225	M	2.23306	4639	0.01139	0.00174	0.01054	5.49e-14	0.01	0	0.02	696185	0.564621	I1~	Z2886	T2b	0.9693	PASS	Identical to BRC036
DRH	Deersheim	51.98	10.78	Saxony-Anhalt	Germany	Eastern Germany	MP	Ind 70:190 /1	400 CE - 600 CE		DRH001	DRH001.A0101	Single-stranded	non	35277018	6368757	532070	1.91646	18.0536	6.59631	0.121906	0.00766555	44.8266	41	41.6104	1.00095	0.0294472	F	0.04747	..	..	..	..	..	0.01	0	0.02	36499	0.0296015	..	..	T2f1a1	0.92	PASS
DRH	Deersheim	51.98	10.78	Saxony-Anhalt	Germany	Eastern Germany	MP	Ind 72:6 c	400 CE - 600 CE		DRH006	DRH006.A0101	Single-stranded	non	23429521	19215320	13249838	1.31045	82.0133	65.4488	0.139046	0.00708423	49.8858	47	43.6049	0.470795	0.609523	M	4.02412	8257	0.00584	0.000958	0.00582	4.23e-14	0.01	0	0.02	857156	0.695172	R1b1a1b1a1a2a1a2~	CTS7768,S1307	H6a1a3	0.9745	PASS
DRH	Deersheim	51.98	10.78	Saxony-Anhalt	Germany	Eastern Germany	MP	Ind 72:07:00	400 CE - 600 CE		DRH007	DRH007.A0101	Single-stranded	non	20722132	10761276	3403359	1.68374	51.9313	19.8516	0.142594	0.0083055	56.0282	55	43.8244	0.450765	0.496648	M	1.07132	1940	0.007506	0.00241	0.008064	2.29e-15	0	0	0.01	529143	0.429146	R1a1a1b1a	S198,V3055,Z282	J1c	0.9827	PASS
DRH	Deersheim	51.98	10.78	Saxony-Anhalt	Germany	Eastern Germany	MP	Ind 72:8 b	400 CE - 600 CE		DRH008	DRH008.A0101	Single-stranded	non	26195323	16761593	9592832	1.42769	63.987	36.3175	0.151995	0.00746199	53.3913	51	41.6942	0.990769	0.00922929	F	3.38524	..	..	..	..	..	0.01	0	0.02	784908	0.636577	..	..	T1a1	0.988	PASS
DRH	Deersheim	51.98	10.78	Saxony-Anhalt	Germany	Eastern Germany	MP	Ind 72:10 a	400 CE - 600 CE		DRH009	DRH009.A0101	Single-stranded	non	32043915	26436854	19257340	1.27157	82.5019	67.6356	0.16639	0.0067677	51.1436	49	42.7859	0.500056	0.677651	M	6.0067	10761	0.007161	0.000853	0.005806	8.44e-14	0.01	0	0.02	927613	0.752314	R1a1a1b1a1a1c1~	AMM272,S4548,Z2954	I5b	0.9597	PASS
DRH	Deersheim	51.98	10.78	Saxony-Anhalt	Germany	Eastern Germany	MP	Ind 72:8 a	400 CE - 600 CE		DRH010	DRH010.A0101	Single-stranded	non	21939702	16832566	12457474	1.25992	76.7219	54.2181	0.162834	0.00837159	57.1648	57	42.4323	0.493226	0.646213	M	4.72318	9777	0.005993	0.000839	0.005563	7.91e-14	0.01	0	0.02	892214	0.723605	R1b1a1b1a1a1c2b2a1b1a1	S274,Z11	U5a1a1	0.9051	PASS
DRH	Deersheim	51.98	10.78	Saxony-Anhalt	Germany	Eastern Germany	MP	Ind 72:09:00	400 CE - 600 CE		DRH011	DRH011.A0101	Single-stranded	non	24175408	11310899	2905186	1.74315	46.7868	19.2386	0.107185	0.00579891	44.9085	41	43.2901	0.453709	0.533619	M	0.56514	740	-0.000442	0.00232	0.000489	1.59e-16	0.01	0	0.02	325508	0.263994	R1b1a1b1a1a2a1a2~	CTS7768,S1307	U5a1f2	0.9861	PASS
DRH	Deersheim	51.98	10.78	Saxony-Anhalt	Germany	Eastern Germany	MP	Ind 72:10 b	400 CE - 600 CE		DRH012	DRH012.A0101	Single-stranded	non	25541297	11555218	3820909	1.66934	45.2413	17.1128	0.12289	0.00684299	51.9187	49	43.2268	0.451855	0.541648	M	1.19701	2354	0.007406	0.00213	0.008029	1.02e-14	0.01	0	0.02	529748	0.429637	G2a2b2b1a1a	PF3423	H6a1a3	0.8813	PASS
DRH	Deersheim	51.98	10.78	Saxony-Anhalt	Germany	Eastern Germany	MP	Ind 72:52:00	400 CE - 600 CE		DRH013	DRH013.A0101	Single-stranded	non	18322655	16083739	12666210	1.21248	87.7806	74.7535	0.0865037	0.00537378	56.2374	56	41.9774	0.504998	0.680808	M	4.6465	9619	0.00348	0.00072	0.002892	5.4e-14	0.01	0	0.02	884255	0.71715	I1a2	S244,Z58	H7a1	0.9412	PASS
DRH	Deersheim	51.98	10.78	Saxony-Anhalt	Germany	Eastern Germany	MP	Ind 70:279	200 CE - 400 CE		DRH014	DRH014.A0101	Single-stranded	non	22576222	9847446	3269952	1.66794	43.6187	22.1794	0.142919	0.0100722	44.6267	41	44.0078	0.435213	0.511812	M	0.6263	803	0.005458	0.00395	0.003152	2.46e-16	0.01	0	0.02	346132	0.28072	R1a1a1b~	F3044,V4100,Z651	J1c5	0.9292	PASS
DRH	Deersheim	51.98	10.78	Saxony-Anhalt	Germany	Eastern Germany	MP	Ind 72:6 a	400 CE - 600 CE		DRH015	DRH015.A0101	Single-stranded	non	27459078	22329213	9635109	1.5685	81.3181	57.0169	0.16218	0.00700997	56.7937	56	41.2742	1.04752	0.0060853	F	2.57686	..	..	..	..	..	0.01	0	0.02	829122	0.672436	..	..	H1c5	1	PASS
DRH	Deersheim	51.98	10.78	Saxony-Anhalt	Germany	Eastern Germany	MP	Ind 94:094 a	400 CE - 600 CE		DRH016	DRH016.A0101	Single-stranded	non	32333412	5048526	457695	1.90934	15.614	4.94417	0.0501093	0.00520299	46.1838	42	43.6922	0.461354	0.502765	M	0.0383	6	NA	NA	NA	NA	0.01	0	0.02	28853	0.0234004	R1b1a1b	L1350,PF6505,YSC0000225	H5a1g1	0.9672	QUESTIONABLE Moderate (mtDNA contamination PASS, Y chromosome contamination FAIL, Damage PASS)
DRH	Deersheim	51.98	10.78	Saxony-Anhalt	Germany	Eastern Germany	MP	Ind 94:027 a	400 CE - 600 CE		DRH017	DRH017.A0101	Single-stranded	non	26016042	10073851	1592047	1.84196	38.7217	11.558	0.11501	0.00739041	52.7608	49	43.2595	0.473736	0.532863	M	0.38281	377	0.000278	0.00354	0.000645	1.03e-16	0.01	0	0.02	242188	0.19642	R1b1a1b1a1a	L151,PF6542	T2c1e	0.9602	PASS
DRH	Deersheim	51.98	10.78	Saxony-Anhalt	Germany	Eastern Germany	MP	Ind 94:069 a	400 CE - 600 CE		DRH018	DRH018.A0101	Single-stranded	non	14216647	9636201	5728424	1.40553	67.7811	32.2682	0.184335	0.00905928	61.4545	65	41.4285	1.00912	0.0159804	F	2.38059	..	..	..	..	..	0.01	0	0.02	741017	0.600981	..	..	U4a2c	0.9774	PASS
DRH	Deersheim	51.98	10.78	Saxony-Anhalt	Germany	Eastern Germany	MP	Ind 94:170 a	400 CE - 600 CE		DRH019	DRH019.A0101	Single-stranded	non	22983721	2731579	645222	1.76379	11.8848	7.04738	0.0330647	0.00422606	42.0748	39	44.2338	0.876743	0.0223693	F	0.03476	..	..	..	..	..	0.01	0	0.02	26972	0.0218749	..	..	H5b2	0.9522	QUESTIONABLE Critical (low coverage)
DRH	Deersheim	51.98	10.78	Saxony-Anhalt	Germany	Eastern Germany	MP	Ind 94:182 a	400 CE - 600 CE		DRH020	DRH020.A0101	Single-stranded	non	26012492	12519888	2239317	1.82114	48.1303	19.7248	0.104813	0.00741698	50.0969	47	42.8553	0.475527	0.299312	M (?)	0.45064	441	0.003773	0.00456	0.003819	6.19e-16	0.01	0	0.02	285534	0.231574	NA	NA	K1c1	0.9556	PASS
DRH	Deersheim	51.98	10.78	Saxony-Anhalt	Germany	Eastern Germany	MP	Ind 94:222 a	400 CE - 600 CE		DRH021	DRH021.A0101	Single-stranded	non	25963503	12500499	4038735	1.67691	48.1464	14.7136	0.230082	0.0116976	58.0384	58	43.1608	0.467289	0.536411	M	1.62595	3784	0.015194	0.0023	0.014403	4.9e-14	0.01	0	0.02	631640	0.512274	R1b1a1b1a1a1c2b2a1b1a4b1	S387,Z343	H1b1+16362	0.9768	PASS
DRH	Deersheim	51.98	10.78	Saxony-Anhalt	Germany	Eastern Germany	MP	Ind 00091:000006:000031 a1	400 CE - 600 CE		DRH022	DRH022.A0101	Single-stranded	non	30170092	13612543	2724096	1.79988	45.1193	19.6497	0.0994681	0.00605186	50.7611	47	43.8544	0.908121	0.011138	F	0.51442	..	..	..	..	..	0.01	0	0.02	317823	0.257761	..	..	H7b	0.9164	PASS	Identical to DRH023
DRH	Deersheim	51.98	10.78	Saxony-Anhalt	Germany	Eastern Germany	MP	Ind 00091:000006:000031 a2	400 CE - 600 CE		DRH023	DRH023.A0101	Single-stranded	non	16771562	13380304	7467381	1.44191	79.7797	57.495	0.160411	0.0086057	49.4338	46	42.5227	0.961927	0.00855296	F	2.15389	..	..	..	..	..	0.01	0	0.02	682482	0.553508	..	..	H7b	0.9164	PASS
DRH	Deersheim	51.98	10.78	Saxony-Anhalt	Germany	Eastern Germany	MP	Ind 94:168 a1	400 CE - 600 CE		DRH024	DRH024.A0101	Single-stranded	non	22278780	9600944	1483685	1.84546	43.0946	12.6036	0.155097	0.00916679	54.6685	53	43.3945	0.471992	0.474124	M	0.37656	389	0.013824	0.00686	0.014143	4.78e-16	0	0	0.01	245328	0.198966	I1a	DF29^^,S438^^	U4b1a3a	0.9814	PASS
DRH	Deersheim	51.98	10.78	Saxony-Anhalt	Germany	Eastern Germany	MP	Ind 94:028 a	400 CE - 600 CE		DRH025	DRH025.A0101	Single-stranded	non	32309694	17578922	5930777	1.66262	54.4076	22.847	0.255955	0.0136207	51.6288	49	43.2052	0.912231	0.00549185	F	1.76979	..	..	..	..	..	0.01	0	0.02	681021	0.552323	..	..	H2a2a1	0.5	PASS
DRH	Deersheim	51.98	10.78	Saxony-Anhalt	Germany	Eastern Germany	MP	Ind 94:029 a	400 CE - 600 CE		DRH026	DRH026.A0101	Single-stranded	non	31928241	24146586	9419332	1.60991	75.6277	45.7286	0.168728	0.00979965	58.482	59	42.4573	0.478393	0.487962	M	2.53445	6691	0.008804	0.00143	0.00698	6.52e-14	0.01	0	0.02	857219	0.695223	R1b1a1b1a1a2c1a1a1a1a1~	S651,Z2988	H5a1c1a	1	PASS
DRH	Deersheim	51.98	10.78	Saxony-Anhalt	Germany	Eastern Germany	MP	Ind 00091:000014:000180 a	400 CE - 600 CE		DRH027	DRH027.A0101	Single-stranded	non	18905934	7787284	3683698	1.52696	41.1896	15.7515	0.154076	0.00923296	51.285	49	44.6247	0.879746	0.00945786	F	1.3105	..	..	..	..	..	0.02	0.01	0.03	526395	0.426918	..	..	H20a	0.8707	PASS
DRH	Deersheim	51.98	10.78	Saxony-Anhalt	Germany	Eastern Germany	MP	Ind 00091:099999:099999	400 CE - 600 CE		DRH028	DRH028.A0101	Single-stranded	non	19706590	4845887	1260999	1.73978	24.5902	18.6211	0.0562764	0.00589411	42.855	41	43.298	0.445986	0.510593	M	0.06336	16	0.082699	0.0843	0.081661	5.37e-17	0.01	0	0.02	47081	0.0381837	I1	Z2847	H1q	0.9304	PASS
DRH	Deersheim	51.98	10.78	Saxony-Anhalt	Germany	Eastern Germany	MP	Ind 94:021 a	400 CE - 600 CE		DRH029	DRH029.A0101	Single-stranded	non	17002849	14129217	10883814	1.22969	83.0991	67.4529	0.217337	0.0117825	52.2503	50	43.8269	0.884955	0.0128404	F	3.77482	..	..	..	..	..	0.01	0	0.02	794705	0.644523	..	..	U4a2c	0.9566	PASS
DRH	Deersheim	51.98	10.78	Saxony-Anhalt	Germany	Eastern Germany	MP	Ind 94:161 a	400 CE - 600 CE		DRH030	DRH030.A0101	Single-stranded	non	25476264	13896737	6412532	1.53856	54.5478	23.67	0.222023	0.0110439	55.8039	55	42.2815	0.958999	0.0109499	F	2.57182	..	..	..	..	..	0.01	0	0.02	729622	0.591739	..	..	K1c1	0.7977	PASS
DRH	Deersheim	51.98	10.78	Saxony-Anhalt	Germany	Eastern Germany	MP	Ind 94:169 a	400 CE - 600 CE		DRH031	DRH031.A0101	Single-stranded	non	24223893	11906381	2109313	1.82284	49.1514	16.0705	0.125418	0.00876959	55.4564	54	42.511	0.472104	0.505155	M	0.59226	766	0.010713	0.00506	0.008275	3.89e-15	0	0	0.01	352443	0.285839	R1a1a1a1d2b~	Y290	H1e1a	0.8894	PASS
DRH	Deersheim	51.98	10.78	Saxony-Anhalt	Germany	Eastern Germany	MP	Ind 94:223 a	400 CE - 600 CE		DRH032	DRH032.A0101	Single-stranded	non	38924935	4109289	372439	1.90937	10.557	1.43679	0.0890786	0.00626593	62.6201	71	42.485	0.969367	0.0119372	F	0.13561	..	..	..	..	..	0.01	0	0.02	96300	0.0781014	..	..	H1e1	0.5938	PASS
DRH	Deersheim	51.98	10.78	Saxony-Anhalt	Germany	Eastern Germany	MP	Ind 94:247 l	400 CE - 600 CE		DRH033	DRH033.A0101	Single-stranded	non	29169691	9745837	1598407	1.83599	33.4108	31.0109	0.0278922	0.00393705	41.8584	40	43.849	0.423842	0.543116	M	0.01495	2	-0.319074	0.64	-0.270055	0	NA	NA	NA	11460	0.00929431	R	L1347,M792,PF6077,YSC0000233	NA	NA	QUESTIONABLE Critical (low coverage)
DRH	Deersheim	51.98	10.78	Saxony-Anhalt	Germany	Eastern Germany	MP	Ind 95:5609 C"a	400 CE - 600 CE		DRH034	DRH034.A0101	Single-stranded	non	20597158	2028678	385748	1.80985	9.84931	5.03257	0.0713482	0.00676846	48.199	44	42.8288	0.465576	0.611807	M	0.05547	12	-0.063876	0.08	0.028362	1.15e-17	NA	NA	NA	40517	0.0328602	G2a2b2a1	PF3337,Z764	NA	NA	QUESTIONABLE Moderate (mtDNA contamination FAIL, Y chromosome contamination PASS, Damage PASS)
DRH	Deersheim	51.98	10.78	Saxony-Anhalt	Germany	Eastern Germany	MP	Ind 95:5678 a	400 CE - 600 CE		DRH035	DRH035.A0101	Single-stranded	non	18319629	5791688	1007032	1.82612	31.6147	16.4959	0.0926053	0.00813405	47.8785	44	43.089	0.899011	0.0144231	F	0.13056	..	..	..	..	..	NA	NA	NA	93893	0.0761492	..	..	NA	NA	PASS
DRH	Deersheim	51.98	10.78	Saxony-Anhalt	Germany	Eastern Germany	MP	Ind 00141:099999:099999	400 CE - 600 CE		DRH036	DRH036.A0101	Single-stranded	non	22344643	7525385	1320832	1.82448	33.6787	27.8836	0.0372345	0.00505437	45.2591	42	43.8768	0.915576	0.0194321	F	0.0607	..	..	..	..	..	0.01	0	0.02	45456	0.0368658	..	..	W3a1a2	0.972	QUESTIONABLE Critical (low coverage)
DRH	Deersheim	51.98	10.78	Saxony-Anhalt	Germany	Eastern Germany	MP	Ind 95:5509	400 CE - 600 CE		DRH037	DRH037.A0101	Single-stranded	non	24218105	7579842	1417692	1.81297	31.2982	29.4569	0.0191303	0.00327362	41.0424	39	45.3684	0.743693	0.609243	M	0.001	0	NA	NA	NA	NA	NA	NA	NA	762	0.000618	NA	NA	NA	NA	FAIL
DRH	Deersheim	51.98	10.78	Saxony-Anhalt	Germany	Eastern Germany	MP	Ind 95:7908 a	400 CE - 600 CE		DRH040	DRH040.A0101	Single-stranded	non	13434671	1432200	381054	1.73394	10.6605	9.74938	0.0180243	0.00686017	44.5718	42	43.4635	0.745318	0.215054	F (?)	0.00298	..	..	..	..	..	NA	NA	NA	2162	0.00175343	..	..	NA	NA	FAIL
DRH	Deersheim	51.98	10.78	Saxony-Anhalt	Germany	Eastern Germany	MP	Ind 00141:099999:099999	400 CE - 600 CE		DRH041	DRH041.A0101	Single-stranded	non	17250685	2291402	714586	1.68815	13.283	10.599	0.0264311	0.00516019	43.8659	41	42.9561	0.975104	0.0137602	F	0.03393	..	..	..	..	..	NA	NA	NA	25752	0.0208854	..	..	NA	NA	QUESTIONABLE Critical (low coverage)
DRH	Deersheim	51.98	10.78	Saxony-Anhalt	Germany	Eastern Germany	MP	Ind 70:153 a	400 CE - 600 CE		DRH042	DRH042.A0101	Single-stranded	non	28799371	4118577	1029684	1.74999	14.3009	12.8638	0.0100292	0.0030269	40.5573	39	45.2039	0.778388	0.252198	F (?)	0.00265	..	..	..	..	..	NA	NA	NA	1971	0.00159852	..	..	NA	NA	FAIL
DRH	Deersheim	51.98	10.78	Saxony-Anhalt	Germany	Eastern Germany	MP	Ind 70:175 a	400 CE - 600 CE	412-528 CE	DRH043	DRH043.A0101	Single-stranded	non	16512330	4879688	1258619	1.74207	29.5518	23.3517	0.0247187	0.00642241	41.6148	39	43.2164	0.556486	0.464978	M	0.02142	10	NA	NA	NA	NA	NA	NA	NA	15701	0.0127338	J1b	FGC28386^,Y6586^,ZS5067^	NA	NA	QUESTIONABLE Critical (low coverage)
DRH	Deersheim	51.98	10.78	Saxony-Anhalt	Germany	Eastern Germany	MP	Ind 70:180 a	400 CE - 600 CE		DRH044	DRH044.A0101	Single-stranded	non	24924353	8246313	1425927	1.82708	33.0854	31.3118	0.0143852	0.00419182	42.9261	41	44.4176	0.61928	0.405419	M	0.01024	0	NA	NA	NA	NA	NA	NA	NA	7745	0.00628136	NA	NA	NA	NA	FAIL
DRH	Deersheim	51.98	10.78	Saxony-Anhalt	Germany	Eastern Germany	MP	Ind 70:186 a	400 CE - 600 CE	427-544 CE	DRH045	DRH045.A0101	Single-stranded	non	28068470	6478919	1243143	1.80812	23.0826	21.4431	0.00837512	0.0033259	40.8284	39	44.1876	0.753397	0.673835	M	0.00418	0	NA	NA	NA	NA	NA	NA	NA	3153	0.00255715	NA	NA	NA	NA	FAIL
DRH	Deersheim	51.98	10.78	Saxony-Anhalt	Germany	Eastern Germany	MP	Ind 70:189 a	400 CE - 600 CE	433-570 CE	DRH046	DRH046.A0101	Single-stranded	non	18899004	6047311	1223212	1.79773	31.998	11.7467	0.164102	0.00871435	41.3802	39	44.5887	0.423565	0.518964	M	0.18555	94	-0.001747	0.00177	-0.000696	6.27e-18	0.01	0	0.02	128813	0.10447	R1b1a1b1a1a	L151,PF6542	HV9	1	PASS
DRH	Deersheim	51.98	10.78	Saxony-Anhalt	Germany	Eastern Germany	MP	Ind 70:193 a	400 CE - 600 CE	433-570 CE	DRH047	DRH047.A0101	Single-stranded	non	48846419	10575248	1682306	1.84092	21.65	8.0108	0.209251	0.0114035	42.0113	40	41.539	0.460344	0.598324	M	0.27242	245	0.048716	0.0165	0.051249	0	NA	NA	NA	175169	0.142066	I1	CTS11838,Z2879	NA	NA	PASS
DRH	Deersheim	51.98	10.78	Saxony-Anhalt	Germany	Eastern Germany	MP	Ind 70:193 a I	400 CE - 600 CE		DRH048	DRH048.A0101	Single-stranded	non	29282833	3805825	942129	1.75245	12.9968	11.3447	0.0104085	0.00224393	40.4764	38	43.4026	0.501648	0.554679	M	0.00685	1	NA	NA	NA	NA	0.01	0	0.02	5260	0.00426597	NA	NA	H2a2	0.6282	QUESTIONABLE Critical (low coverage)	Identical to DRH047
DRH	Deersheim	51.98	10.78	Saxony-Anhalt	Germany	Eastern Germany	MP	Ind 70:193 a II	400 CE - 600 CE		DRH049	DRH049.A0101	Single-stranded	non	19986491	1976244	535747	1.72891	9.8879	5.88228	0.0303287	0.00488342	42.2553	39	43.3017	0.447194	0.474642	M	0.02516	5	NA	NA	NA	NA	NA	NA	NA	18999	0.0154086	I1	L841,YSC0000257,Z2751	NA	NA	QUESTIONABLE Critical (low coverage)
DRH	Deersheim	51.98	10.78	Saxony-Anhalt	Germany	Eastern Germany	MP	Ind 70:196 a	400 CE - 600 CE	544-640 CE	DRH050	DRH050.A0101	Single-stranded	non	24441452	2744009	658229	1.76012	11.2269	8.17954	0.0209637	0.0045868	41.8061	39	42.4254	0.862229	0.116163	F	0.01006	..	..	..	..	..	0.01	0	0.02	7852	0.00636814	..	..	H13c1a	0.8875	FAIL
DRH	Deersheim	51.98	10.78	Saxony-Anhalt	Germany	Eastern Germany	MP	Ind 70:200 d	400 CE - 600 CE		DRH051	DRH051.A0101	Single-stranded	non	22144898	6017109	1434208	1.76165	27.1715	25.6616	0.018668	0.00337263	40.8079	39	43.8018	0.879597	0.352936	M	0.00197	0	NA	NA	NA	NA	NA	NA	NA	1531	0.00124167	NA	NA	NA	NA	FAIL
DRH	Deersheim	51.98	10.78	Saxony-Anhalt	Germany	Eastern Germany	MP	Ind 70:202 a	400 CE - 600 CE	432-576 CE	DRH052	DRH052.A0101	Single-stranded	non	14062556	3319709	1041696	1.68621	23.6067	22.294	0.0122346	0.00293998	41.1117	39	44.1841	0.503101	0.568594	M	0.00267	0	NA	NA	NA	NA	NA	NA	NA	2009	0.00162934	NA	NA	NA	NA	FAIL
DRH	Deersheim	51.98	10.78	Saxony-Anhalt	Germany	Eastern Germany	MP	Ind 70:202 b	400 CE - 600 CE		DRH053	DRH053.A0101	Single-stranded	non	26341405	523344	148116	1.71698	1.98677	1.64333	0.0108965	0.00516959	42.3618	39	44.019	0.587985	0.230029	M (?)	0.00112	0	NA	NA	NA	NA	0.01	0	0.02	848	0.00068775	NA	NA	H1g	0.6584	FAIL
DRH	Deersheim	51.98	10.78	Saxony-Anhalt	Germany	Eastern Germany	MP	Ind 70:204 a	400 CE - 600 CE		DRH054	DRH054.A0101	Single-stranded	non	22677694	3248526	831686	1.74398	14.3248	8.4126	0.0717803	0.0053807	41.116	39	44.4292	0.848042	0.0146853	F	0.05402	..	..	..	..	..	0.01	0	0.02	40998	0.0332503	..	..	T2b	0.9552	PASS
DRH	Deersheim	51.98	10.78	Saxony-Anhalt	Germany	Eastern Germany	MP	Ind 70:209 a	400 CE - 600 CE		DRH055	DRH055.A0101	Single-stranded	non	30995427	8797830	1772810	1.79849	28.3843	24.9803	0.0468039	0.00507626	42.975	41	42.4868	0.918489	0.0150698	F	0.06344	..	..	..	..	..	0.01	0	0.02	47293	0.0383556	..	..	K1a4a1e	0.6628	PASS
DRH	Deersheim	51.98	10.78	Saxony-Anhalt	Germany	Eastern Germany	MP	Ind 94:055 a	400 CE - 600 CE		DRH056	DRH056.A0101	Single-stranded	non	25215332	8606739	946981	1.88997	34.133	12.2883	0.0960708	0.00541748	42.66	39	43.9666	0.851422	0.0360632	F	0.05804	..	..	..	..	..	0.02	0.01	0.03	44462	0.0360596	..	..	H10e	0.9192	PASS
DRH	Deersheim	51.98	10.78	Saxony-Anhalt	Germany	Eastern Germany	MP	Ind 13413:10000:10000	400 CE - 600 CE		DRH057	DRH057.A0101	Single-stranded	non	17488904	9632001	2979044	1.69071	55.0749	20.733	0.196038	0.0102695	57.5752	58	42.9129	0.461965	0.521442	M	0.96836	1813	0.00925	0.00267	0.009852	8.49e-15	0.01	0	0.02	488362	0.396072	R1b1a1b1a1a1c2b2a1b1a4b2a2	S5245	J2b1a1	0.9487	PASS
NDW	Niederwünsch	51.35	11.8	Saxony-Anhalt	Germany	Eastern Germany	SP	Ind 2671:35517:1 a	1000 CE - 1200 CE		NDW001	NDW001.A0101	Single-stranded	non	27471646	17538766	6724857	1.61657	63.8432	33.1718	0.234365	0.00963019	53.4159	52	43.1382	0.928957	0.0119445	F	2.32374	..	..	..	..	..	0.02	0.01	0.03	737714	0.598302	..	..	K1f	0.9349	PASS
NDW	Niederwünsch	51.35	11.8	Saxony-Anhalt	Germany	Eastern Germany	SP	Ind 2671:35411:1 a	1000 CE - 1200 CE		NDW002	NDW002.A0101	Single-stranded	non	21779316	14333601	8969244	1.37425	65.8129	36.3601	0.176937	0.00858612	56.0839	55	44.6189	0.879624	0.00443172	F	3.76236	..	..	..	..	..	0.02	0.01	0.03	765349	0.620714	..	..	U4d2	0.9059	PASS
NDW	Niederwünsch	51.35	11.8	Saxony-Anhalt	Germany	Eastern Germany	SP	Ind 2671:35459:1 a	1000 CE - 1200 CE		NDW003	NDW003.A0101	Single-stranded	non	25460316	12644587	3547594	1.71944	49.6639	14.0671	0.181124	0.00933152	60.6575	63	42.7472	0.479687	0.563001	M	1.60068	3939	0.009201	0.00188	0.009505	2.81e-14	0	0	0.01	618004	0.501215	R1a1a1b1a2b3a4a2~	FGC15014,Y2607	H1c	1	PASS
NDW	Niederwünsch	51.35	11.8	Saxony-Anhalt	Germany	Eastern Germany	SP	Ind 2671:35324:1 a	1000 CE - 1200 CE		NDW004	NDW004.A0101	Single-stranded	non	25572752	9970377	1271834	1.87244	38.9883	8.36263	0.142084	0.00891425	60.6006	63	44.1488	0.904499	0.0147345	F	0.45295	..	..	..	..	..	0	0	0.01	284071	0.230388	..	..	H1c+152	1	PASS
NDW	Niederwünsch	51.35	11.8	Saxony-Anhalt	Germany	Eastern Germany	SP	Ind 2671:35329:1 a	1000 CE - 1200 CE		NDW005	NDW005.A0101	Single-stranded	non	24171867	4393842	273706	1.93771	18.1775	2.76621	0.150604	0.00922467	64.1568	70	43.9041	0.955135	0.00960911	F	0.12198	..	..	..	..	..	0.01	0	0.02	87114	0.0706513	..	..	U5a1d2a1	0.9915	PASS
NDW	Niederwünsch	51.35	11.8	Saxony-Anhalt	Germany	Eastern Germany	SP	Ind 2671:35339:1 a	1000 CE - 1200 CE		NDW006	NDW006.A0101	Single-stranded	non	19001932	7493826	1757268	1.76551	39.4372	11.5975	0.177171	0.00915065	56.539	56	44.3311	0.893958	0.00879213	F	0.67785	..	..	..	..	..	0.01	0	0.02	357455	0.289904	..	..	I2	0.897	PASS
NDW	Niederwünsch	51.35	11.8	Saxony-Anhalt	Germany	Eastern Germany	SP	Ind 2671:35495:1 a	1000 CE - 1200 CE		NDW007	NDW007.A0101	Single-stranded	non	17596672	2082993	140434	1.93258	11.8374	1.72304	0.161763	0.00990212	62.0126	65	44.3762	0.462579	0.524319	M	0.06272	22	0.081195	0.0822	0.078247	6.36e-17	0.01	0	0.02	45690	0.0370556	R1a1a1b~	CTS9754,M750,PF6206,V3726,Z650	H36	1	PASS
NDW	Niederwünsch	51.35	11.8	Saxony-Anhalt	Germany	Eastern Germany	SP	Ind 2671:35102:1 a	1000 CE - 1200 CE		NDW008	NDW008.A0101	Single-stranded	non	17853061	7224572	1942131	1.73118	40.4669	12.3048	0.215383	0.0115179	50.2844	47	43.4627	0.460735	0.527495	M	0.58908	784	0.010525	0.00488	0.00925	2.04e-15	0.01	0	0.02	342778	0.278	R1a1a1b1a2b3a4a2~	FGC15014,Y2607	H2a5	1	PASS
NDW	Niederwünsch	51.35	11.8	Saxony-Anhalt	Germany	Eastern Germany	SP	Ind 2671:35335:1 a	1000 CE - 1200 CE		NDW009	NDW009.A0101	Single-stranded	non	21863863	7065093	1325964	1.81232	32.314	6.10539	0.19211	0.0107235	58.3356	58	44.1651	0.439688	0.557392	M	0.58547	784	0.01695	0.00547	0.015631	1.16e-15	0.01	0	0.02	329022	0.266844	R1a1a1b~	F3044,V4100,Z651	H1c	0.9315	PASS
NDW	Niederwünsch	51.35	11.8	Saxony-Anhalt	Germany	Eastern Germany	SP	Ind 2671:35407:1 a	1000 CE - 1200 CE		NDW010	NDW010.A0101	Single-stranded	non	28055131	10353754	2159245	1.79145	36.905	9.84998	0.186237	0.00935349	54.698	53	43.6707	0.905132	0.00415868	F	0.80534	..	..	..	..	..	0.01	0	0.02	413554	0.335401	..	..	H3+152	1	PASS
NDW	Niederwünsch	51.35	11.8	Saxony-Anhalt	Germany	Eastern Germany	SP	Ind 2671:35437:1 a	1000 CE - 1200 CE		NDW011	NDW011.A0101	Single-stranded	non	18907303	13110485	8352143	1.36294	69.3409	38.3757	0.175042	0.0076361	58.1204	58	44.1677	0.896985	0.0139291	F	3.68574	..	..	..	..	..	0.01	0	0.02	789379	0.640203	..	..	V7a	0.8598	PASS
NDW	Niederwünsch	51.35	11.8	Saxony-Anhalt	Germany	Eastern Germany	SP	Ind 2671:35222:1 a	1000 CE - 1200 CE		NDW012	NDW012.A0101	Single-stranded	non	21330857	9873506	2662985	1.73029	46.2874	11.511	0.19006	0.00824519	58.7507	59	44.1606	0.904623	0.00868788	F	1.12562	..	..	..	..	..	0.01	0	0.02	510864	0.414322	..	..	H1n+146	0.9426	PASS
NDW	Niederwünsch	51.35	11.8	Saxony-Anhalt	Germany	Eastern Germany	SP	Ind 2671:35224:1 a	1000 CE - 1200 CE		NDW013	NDW013.A0101	Single-stranded	non	29474352	3454961	2116346	1.38745	11.7219	5.94831	0.180037	0.00806776	50.8367	48	45.3393	0.430746	0.538363	M	0.51504	532	0.009196	0.00551	0.008807	4.4e-16	0	0	0.01	299402	0.242821	R1a1a1b1~	CTS11197,PF6225,Z662	U2e2a1d	0.967	PASS
NDW	Niederwünsch	51.35	11.8	Saxony-Anhalt	Germany	Eastern Germany	SP	Ind 2 (additional ind	1000 CE - 1200 CE		NDW014	NDW014.A0101	Single-stranded	non	24167326	2412732	151200	1.93733	9.98345	1.55295	0.161912	0.0097628	57.5274	57	44.7747	0.505715	0.48182	M	0.05367	13	NA	NA	NA	NA	0.01	0	0.02	39876	0.0323403	R1a1a1~	F3166,M763	H3b6	0.8589	PASS
NDW	Niederwünsch	51.35	11.8	Saxony-Anhalt	Germany	Eastern Germany	SP	Ind 2671:35351:1 a	1000 CE - 1200 CE		NDW015	NDW015.A0101	Single-stranded	non	23416647	12702549	3807952	1.70022	54.2458	18.5126	0.176367	0.00870412	60.2988	62	42.9627	0.47544	0.555146	M	1.50221	3540	0.00511	0.00156	0.004482	1.92e-14	0.01	0	0.02	619545	0.502464	R1a1a1b1a2b3a4a2~	FGC15014,Y2607	H1c	1	PASS
NDW	Niederwünsch	51.35	11.8	Saxony-Anhalt	Germany	Eastern Germany	SP	Ind 2671:35371:1 a	1000 CE - 1200 CE		NDW016	NDW016.A0101	Single-stranded	non	21558239	4935870	622062	1.87397	22.8955	3.83109	0.188132	0.01223	55.1935	53	45.7726	0.433947	0.544036	M	0.26338	194	0.005396	0.00714	0.004787	2.65e-16	0.01	0	0.02	170472	0.138256	R1a1a1b~	F3044,V4100,Z651	U5b1e1	0.9222	PASS
NDW	Niederwünsch	51.35	11.8	Saxony-Anhalt	Germany	Eastern Germany	SP	Ind 2671:35105:1 a	1000 CE - 1200 CE		NDW017	NDW017.A0101	Single-stranded	non	25251796	14724786	7133833	1.51552	58.3118	28.1145	0.155163	0.00693224	52.1656	50	43.5883	0.466034	0.639941	M	2.61173	5649	0.008825	0.0014	0.008192	6.39e-14	0.01	0	0.02	735403	0.596428	R1a1a1b1a2b3a~	FGC4501,V2834,Y2194	W6a	0.9635	PASS
NDW	Niederwünsch	51.35	11.8	Saxony-Anhalt	Germany	Eastern Germany	SP	Ind 2671:35401:1 a	1000 CE - 1200 CE		NDW018	NDW018.A0101	Single-stranded	non	24974887	3194103	1091374	1.65832	12.7893	7.00777	0.200079	0.00904159	49.6815	47	41.8643	0.482447	0.74767	M	0.26648	288	-0.001658	0.000959	-0.00061	1.47e-17	0.02	0	0.04	164928	0.13376	R1a1a1b~	CTS9754,M750,PF6206,V3726,Z650	H1c	0.8027	PASS	Identical to NDW003
NDW	Niederwünsch	51.35	11.8	Saxony-Anhalt	Germany	Eastern Germany	SP	Ind 2671:35454:1 a	1000 CE - 1200 CE		NDW019	NDW019.A0101	Single-stranded	non	19922010	5472430	634199	1.88411	27.4693	4.60741	0.19713	0.0115237	64.5005	71	43.2497	0.992106	0.0106241	F	0.31019	..	..	..	..	..	0.04	0	0.08	196840	0.159641	..	..	U4a	0.7866	PASS
NDW	Niederwünsch	51.35	11.8	Saxony-Anhalt	Germany	Eastern Germany	SP	Ind 2671:35530:1 a	1000 CE - 1200 CE		NDW020	NDW020.A0101	Single-stranded	non	15359327	11323075	6389690	1.43569	73.7212	43.0214	0.196726	0.0095058	61.3136	64	44.0454	0.456944	0.62926	M	2.88552	6025	0.007053	0.00123	0.006433	2.29e-14	0.01	0	0.02	737009	0.59773	R1a1a1b1a2b3a4a2~	FGC15014,Y2607	HV0a1	0.9532	PASS
NDW	Niederwünsch	51.35	11.8	Saxony-Anhalt	Germany	Eastern Germany	SP	Ind 2671:35098:1 a	1000 CE - 1200 CE		NDW021	NDW021.A0101	Single-stranded	non	28272967	792133	35262	1.95548	2.80173	0.424397	0.0722946	0.00612113	67.7253	75	42.3583	1.00713	0.0285732	F	0.0165	..	..	..	..	..	NA	NA	NA	12413	0.0100672	..	..	NA	NA	QUESTIONABLE Moderate (mtDNA contamination FAIL, Y chromosome contamination FAIL, Damage PASS)
NDW	Niederwünsch	51.35	11.8	Saxony-Anhalt	Germany	Eastern Germany	SP	Ind 2671:35350:1 a	1000 CE - 1200 CE		NDW022	NDW022.A0101	Single-stranded	non	24764385	14210641	5017807	1.6469	57.3834	25.3749	0.293587	0.0157647	52.7705	51	42.8783	0.929436	0.00790575	F	1.84427	..	..	..	..	..	0.01	0	0.02	653592	0.530077	..	..	H2a2a1	0.5	PASS
NDW	Niederwünsch	51.35	11.8	Saxony-Anhalt	Germany	Eastern Germany	SP	Ind 2671:35398:1 a	1000 CE - 1200 CE		NDW023	NDW023.A0101	Single-stranded	non	22701576	12418845	6756400	1.45596	54.7048	26.2471	0.178882	0.00910693	53.7786	52	46.7583	0.807221	0.00500433	F	2.80499	..	..	..	..	..	0.01	0	0.02	669858	0.543269	..	..	U4b1a2a	0.8286	PASS
NDW	Niederwünsch	51.35	11.8	Saxony-Anhalt	Germany	Eastern Germany	SP	Ind 2671:35285:1 a	1000 CE - 1200 CE		NDW024	NDW024.A0101	Single-stranded	non	15850287	11495633	7144852	1.37847	72.5263	45.3455	0.213809	0.00919396	58.819	60	43.006	0.95305	0.0102482	F	2.95269	..	..	..	..	..	NA	NA	NA	752953	0.610661	..	..	NA	NA	PASS
NDW	Niederwünsch	51.35	11.8	Saxony-Anhalt	Germany	Eastern Germany	SP	Ind 2671:35327:1 a	1000 CE - 1200 CE		NDW025	NDW025.A0101	Single-stranded	non	25103157	12779535	3236541	1.74674	50.9081	13.5167	0.165277	0.0082947	65.0473	72	42.5096	0.489283	0.573156	M	1.41597	3446	0.005276	0.00171	0.00499	8.09e-15	0.01	0	0.02	598116	0.485085	R1a1a1b1a2b3a	CTS3402,S3361,V2670	U3b2a	0.9386	PASS
NDW	Niederwünsch	51.35	11.8	Saxony-Anhalt	Germany	Eastern Germany	SP	Ind 2671:35331:1 a	1000 CE - 1200 CE		NDW026	NDW026.A0101	Single-stranded	non	27762367	20958581	12269181	1.4146	75.4928	52.6675	0.159642	0.00684145	58.5376	59	44.0133	0.913475	0.00952989	F	4.72596	..	..	..	..	..	0.01	0	0.02	882419	0.715661	..	..	H1c+152	1	PASS
NDW	Niederwünsch	51.35	11.8	Saxony-Anhalt	Germany	Eastern Germany	SP	Ind 2671:35333:1 a	1000 CE - 1200 CE		NDW027	NDW027.A0101	Single-stranded	non	20626785	277825	45800	1.83515	1.34691	0.212918	0.159466	0.00856751	65.311	74	44.1502	0.456244	0.578019	M	0.02337	1	NA	NA	NA	NA	NA	NA	NA	17384	0.0140988	NA	NA	NA	NA	QUESTIONABLE Moderate (mtDNA contamination FAIL, Y chromosome contamination FAIL, Damage PASS)	Identical to NDW198
NDW	Niederwünsch	51.35	11.8	Saxony-Anhalt	Germany	Eastern Germany	SP	Ind 2671:35359:1 a	1000 CE - 1200 CE		NDW028	NDW028.A0101	Single-stranded	non	28833851	19415947	7837335	1.59634	67.3373	36.5428	0.172991	0.00928519	60.5314	62	43.0888	0.893872	0.0146495	F	2.97559	..	..	..	..	..	0.01	0	0.02	804859	0.652758	..	..	U3a2a	0.9295	PASS
NDW	Niederwünsch	51.35	11.8	Saxony-Anhalt	Germany	Eastern Germany	SP	Ind 2671:35400:1 a	1000 CE - 1200 CE		NDW029	NDW029.A0101	Single-stranded	non	19301762	4776975	754847	1.84198	24.7489	4.36476	0.261551	0.012456	56.8661	56	43.8759	0.444641	0.480902	M	0.30782	244	0.001823	0.004	0.003863	2.7e-17	0.01	0	0.02	199883	0.162109	R1a1a1b~	F3044,V4100,Z651	U5b1e1	0.9914	PASS
NDW	Niederwünsch	51.35	11.8	Saxony-Anhalt	Germany	Eastern Germany	SP	Ind 2671:35424:1 a	1000 CE - 1200 CE		NDW030	NDW030.A0101	Single-stranded	non	24621772	10889225	2997331	1.72474	44.226	13.4068	0.233938	0.0108563	57.4853	57	43.9689	0.901536	0.011979	F	1.17482	..	..	..	..	..	0.01	0	0.02	527922	0.428156	..	..	T2b4	0.7562	PASS
NDW	Niederwünsch	51.35	11.8	Saxony-Anhalt	Germany	Eastern Germany	SP	Ind 2671:35456:1 a	1000 CE - 1200 CE		NDW031	NDW031.A0101	Single-stranded	non	19497503	2863843	411162	1.85643	14.6883	2.27823	0.198901	0.0111618	58.1731	58	44.7293	0.881594	0.00684313	F	0.1705	..	..	..	..	..	0.01	0	0.02	118950	0.096471	..	..	U3b1b	0.9785	PASS
NDW	Niederwünsch	51.35	11.8	Saxony-Anhalt	Germany	Eastern Germany	SP	Ind 2671:35457:1 a	1000 CE - 1200 CE		NDW032	NDW032.A0101	Single-stranded	non	24250155	6325559	748996	1.88159	26.0846	3.88885	0.198303	0.0105715	61.2251	64	43.8442	0.45056	0.532954	M	0.3622	350	0.015639	0.00827	0.016516	1.69e-15	0.01	0	0.02	225215	0.182654	R1a1a1b~	CTS5508,Z649	T2b16	0.9552	PASS
NDW	Niederwünsch	51.35	11.8	Saxony-Anhalt	Germany	Eastern Germany	SP	Ind 2 (additional ind without ID	1000 CE - 1200 CE		NDW033	NDW033.A0101	Single-stranded	non	19928681	4656563	668693	1.8564	23.3661	5.13747	0.15238	0.00843389	52.7389	51	44.942	0.878963	0.00434795	F	0.22626	..	..	..	..	..	0	0	0.01	153999	0.124896	..	..	R0a2n	0.9556	PASS
NDW	Niederwünsch	51.35	11.8	Saxony-Anhalt	Germany	Eastern Germany	SP	Ind 2671:21320:1 a	1000 CE - 1200 CE		NDW034	NDW034.A0101	Single-stranded	non	22537408	10809149	2953044	1.7268	47.9609	13.8988	0.235827	0.0120337	58.5173	59	43.7199	0.455237	0.543395	M	1.25577	2627	0.009432	0.00236	0.008604	2.54e-14	0	0	0.01	544841	0.441878	I2a2a2a1~	Z45444	H1e1a	0.9467	PASS
NDW	Niederwünsch	51.35	11.8	Saxony-Anhalt	Germany	Eastern Germany	SP	Ind 2671:35120:1 a	1000 CE - 1200 CE		NDW035	NDW035.A0101	Single-stranded	non	17866655	9211043	3616766	1.60735	51.5544	21.7329	0.195164	0.0100636	49.464	48	46.3425	0.809267	0.00780608	F	1.41845	..	..	..	..	..	0.01	0	0.02	517075	0.419359	..	..	X2b	0.8223	PASS
NDW	Niederwünsch	51.35	11.8	Saxony-Anhalt	Germany	Eastern Germany	SP	Ind 2671:35152:1 a	1000 CE - 1200 CE		NDW036	NDW036.A0101	Single-stranded	non	25237897	12164795	3284986	1.72996	48.2005	13.9615	0.199181	0.0107259	59.3508	60	43.7526	0.448894	0.521413	M	1.39328	2945	0.010096	0.00228	0.009609	2.26e-14	0.01	0	0.02	582908	0.472751	R1a1a1b1a2b3a~	FGC4501,V2834,Y2194	U3b1b	0.9785	PASS
NDW	Niederwünsch	51.35	11.8	Saxony-Anhalt	Germany	Eastern Germany	SP	Ind 2671:35320:1 a	1000 CE - 1200 CE		NDW037	NDW037.A0101	Single-stranded	non	21482027	200550	20699	1.89679	0.933571	0.198882	0.221535	0.0125102	59.1531	60	43.3565	0.513412	0.59337	M	0.00877	1	-0.08808	#NAME?	-0.088076	0	NA	NA	NA	6659	0.00540059	R1a1~	CTS7500,M722,PF6199	NA	NA	QUESTIONABLE Critical (low coverage)
NDW	Niederwünsch	51.35	11.8	Saxony-Anhalt	Germany	Eastern Germany	SP	Ind 2671:35467:1 a	1000 CE - 1200 CE		NDW038	NDW038.A0101	Single-stranded	non	18386654	10796691	3786347	1.64931	58.7203	22.0758	0.200968	0.0107606	61.7244	65	43.1137	0.470274	0.555258	M	1.60205	3732	0.006725	0.00174	0.006075	5.14e-15	0.01	0	0.02	634706	0.51476	R1a1a1b1a2b3a~	FGC4501,V2834,Y2194	U8b1b2	0.9344	PASS
NDW	Niederwünsch	51.35	11.8	Saxony-Anhalt	Germany	Eastern Germany	SP	Ind 2671:35331:1 a	1000 CE - 1200 CE		NDW039	NDW039.A0101	Single-stranded	non	29339944	4456883	380292	1.91467	15.1905	2.39639	0.207684	0.0123219	57.8361	58	43.8844	0.452335	0.560466	M	0.1619	95	-0.001778	0.0018	-0.000657	8.41e-18	0.01	0	0.02	112450	0.0911994	R1a1a1b1a2b3~	CTS1211,S3357	U3b1b	0.9448	PASS	Identical to NDW170
NDW	Niederwünsch	51.35	11.8	Saxony-Anhalt	Germany	Eastern Germany	SP	Ind 2671:35352:1 a	1000 CE - 1200 CE		NDW040	NDW040.A0101	Single-stranded	non	22828295	9167633	1929458	1.78954	40.1591	7.77358	0.231911	0.00975332	60.5618	62	44.5211	0.423865	0.521348	M	0.92645	1601	0.007458	0.00297	0.006559	7.04e-15	0	0	0.01	445463	0.36128	R1a1a1b~	F3044,V4100,Z651	H1c	0.9603	PASS
NDW	Niederwünsch	51.35	11.8	Saxony-Anhalt	Germany	Eastern Germany	SP	Ind 2671:35377:1 a	1000 CE - 1200 CE		NDW041	NDW041.A0101	Single-stranded	non	14216432	10394012	6396134	1.38463	73.1127	46.3342	0.199896	0.0102237	55.0199	54	43.0919	0.921578	0.00544531	F	2.61249	..	..	..	..	..	0.01	0	0.02	694436	0.563202	..	..	U2d2	0.9103	PASS
NDW	Niederwünsch	51.35	11.8	Saxony-Anhalt	Germany	Eastern Germany	SP	Ind 2671:35429:1 a	1000 CE - 1200 CE		NDW042	NDW042.A0101	Single-stranded	non	12915792	8980540	4306311	1.52048	69.5315	34.2135	0.147942	0.00702176	64.8238	73	42.3919	0.970903	0.010276	F	1.71132	..	..	..	..	..	0.01	0	0.02	646985	0.524719	..	..	H11a	1	PASS
NDW	Niederwünsch	51.35	11.8	Saxony-Anhalt	Germany	Eastern Germany	SP	Ind 2671:35496:1 a	1000 CE - 1200 CE		NDW043	NDW043.A0101	Single-stranded	non	26430333	8955630	965450	1.8922	33.8839	5.6361	0.17192	0.00921969	64.492	71	43.827	0.445695	0.556551	M	0.43227	474	-6.8e-05	0.0031	-0.001149	1.27e-16	0.01	0	0.02	262315	0.212743	R1a1a1b1a2b3a~	FGC4501,V2834,Y2194	U5a1d2a1	0.9915	PASS
NDW	Niederwünsch	51.35	11.8	Saxony-Anhalt	Germany	Eastern Germany	SP	Ind 2671:35508:1 a	1000 CE - 1200 CE		NDW044	NDW044.A0101	Single-stranded	non	27193983	11332304	3582559	1.68386	41.6721	17.5458	0.206458	0.0111757	53.2197	52	42.7259	0.465601	0.69173	M	1.34957	2817	0.003452	0.00135	0.003792	3.43e-15	0.01	0	0.02	519307	0.421169	R1a1a1b1a2b3a4a2~	FGC15014,Y2607	U5a2e	0.8807	PASS
NDW	Niederwünsch	51.35	11.8	Saxony-Anhalt	Germany	Eastern Germany	SP	Ind 2671:35127:1 a	1000 CE - 1200 CE		NDW045	NDW045.A0101	Single-stranded	non	15992106	7134972	2000950	1.71956	44.6156	11.0357	0.180254	0.0103246	61.4505	64	44.1409	0.444023	0.531716	M	0.85693	1395	0.00886	0.00328	0.008848	2.01e-15	0	0	0.01	442108	0.358559	R1b1a1b1a1a2	P312,PF6547,S116	H1b1+16362	1	PASS
NDW	Niederwünsch	51.35	11.8	Saxony-Anhalt	Germany	Eastern Germany	SP	Ind 2671:35440:1 a	1000 CE - 1200 CE		NDW046	NDW046.A0101	Single-stranded	non	18234449	4064229	657297	1.83827	22.2887	4.54317	0.17969	0.0104505	57.2879	57	44.4152	0.433677	0.580067	M	0.28577	228	0.013784	0.0101	0.012305	6.01e-16	0.01	0	0.02	183154	0.148542	I1	Z2887	U4a2b	0.7197	PASS
NDW	Niederwünsch	51.35	11.8	Saxony-Anhalt	Germany	Eastern Germany	SP	Ind 2671:35462:1 a	1000 CE - 1200 CE		NDW047	NDW047.A0101	Single-stranded	non	15157622	9577856	5395056	1.43672	63.1884	30.1747	0.19264	0.00922202	56.0196	55	43.6429	0.906473	0.00508297	F	2.38671	..	..	..	..	..	0.01	0	0.02	657610	0.533336	..	..	V1a1b	0.8045	PASS
NDW	Niederwünsch	51.35	11.8	Saxony-Anhalt	Germany	Eastern Germany	SP	Ind 2671:35468:1 a	1000 CE - 1200 CE		NDW048	NDW048.A0101	Single-stranded	non	21042393	243074	55766	1.77058	1.15516	0.224382	0.211236	0.0117443	57.2205	57	43.8739	0.89386	0.0140077	F	0.02509	..	..	..	..	..	NA	NA	NA	18941	0.0153616	..	..	NA	NA	QUESTIONABLE Moderate (mtDNA contamination FAIL, Y chromosome contamination FAIL, Damage PASS)
NDW	Niederwünsch	51.35	11.8	Saxony-Anhalt	Germany	Eastern Germany	SP	Ind 2 (additional ind)	1000 CE - 1200 CE		NDW049	NDW049.A0101	Single-stranded	non	26978366	837325	64704	1.92273	3.10369	0.495393	0.165434	0.0114257	61.2784	64	42.8829	0.929762	0.0113922	F	0.03094	..	..	..	..	..	0.01	0	0.02	23118	0.0187492	..	..	W1e1	0.91	QUESTIONABLE Moderate (mtDNA contamination PASS, Y chromosome contamination FAIL, Damage PASS)	Identical to NDW108
NDW	Niederwünsch	51.35	11.8	Saxony-Anhalt	Germany	Eastern Germany	SP	Ind 3 (additional ind)	1000 CE - 1200 CE		NDW050	NDW050.A0101	Single-stranded	non	24075423	41105	14045	1.65831	0.170734	0.0717324	0.206741	0.0124144	54.1949	53	42.0571	0.997758	0.104449	F	0.00422	..	..	..	..	..	NA	NA	NA	3260	0.00264393	..	..	NA	NA	QUESTIONABLE Critical (low coverage)
NDW	Niederwünsch	51.35	11.8	Saxony-Anhalt	Germany	Eastern Germany	SP	Ind 2671:35107:1 a	1000 CE - 1200 CE		NDW051	NDW051.A0101	Single-stranded	non	22968298	12637293	4344965	1.65618	55.0206	18.1809	0.224467	0.0109336	58.5083	59	43.9542	0.454058	0.570045	M	1.90466	4284	0.009622	0.00174	0.009607	1.36e-14	0.01	0	0.02	665324	0.539592	R1a1a1b1a2b3a4a2~	FGC15014,Y2607	V7a	0.9319	PASS
NDW	Niederwünsch	51.35	11.8	Saxony-Anhalt	Germany	Eastern Germany	SP	Ind 2671:35227:1 a	1000 CE - 1200 CE		NDW052	NDW052.A0101	Single-stranded	non	16496844	10093869	1250877	1.87608	61.1867		0.141014	0.00581568	51.5404	50	43.622	0.9077	0.00729623	F	0.40704	..	..	..	..	..	0.01	0	0.02	252879	0.20509	..	..	W6a	0.9564	PASS
NDW	Niederwünsch	51.35	11.8	Saxony-Anhalt	Germany	Eastern Germany	SP	Ind 2671:35390:1 a	1000 CE - 1200 CE		NDW053	NDW053.A0101	Single-stranded	non	32902717	14135332	2604648	1.81574	42.961	10.0383	0.254558	0.0128111	58.7027	59	44.2507	0.434908	0.484717	M	1.07561	1884	0.011622	0.0031	0.009919	1.68e-14	0.01	0	0.02	509644	0.413332	R1a1a1b1a2b3a4a2~	FGC15014,Y2607	H1b1+16362	1	PASS
NDW	Niederwünsch	51.35	11.8	Saxony-Anhalt	Germany	Eastern Germany	SP	Ind 2671:35336:1 a	1000 CE - 1200 CE		NDW054	NDW054.A0101	Single-stranded	non	19729637	3833471	22882	1.99403	19.43		0.193312	0.0188853	61.0542	64	44.184	0.826933	0.0294866	F	0.00894	..	..	..	..	..	0.01	0	0.02	6599	0.00535193	..	..	H1b	0.6769	QUESTIONABLE Critical (low coverage)
NDW	Niederwünsch	51.35	11.8	Saxony-Anhalt	Germany	Eastern Germany	SP	Ind 2671:35368:1 a	1000 CE - 1200 CE		NDW055	NDW055.A0101	Single-stranded	non	20316890	15116406	9956177	1.34137	74.4031	47.9893	0.187091	0.00775532	55.565	54	44.0903	0.47981	0.66526	M	4.11511	7773	0.009385	0.0012	0.008373	8.82e-14	0.01	0	0.02	826562	0.67036	R1a1a1b1a2b3a4a2~	FGC15014,Y2607	H1b	0.8027	PASS
NDW	Niederwünsch	51.35	11.8	Saxony-Anhalt	Germany	Eastern Germany	SP	Ind 2671:35507:1 a	1000 CE - 1200 CE		NDW056	NDW056.A0101	Single-stranded	non	26059227	2129623	256558	1.87953	8.17224	1.20161	0.168856	0.00890792	64.7905	72	42.787	0.499246	0.611263	M	0.13026	88	-0.005528	0.00321	-0.002352	2.02e-17	0.01	0	0.02	90677	0.073541	R1a1a1b~	F3044,V4100,Z651	U5a1b1	0.91	PASS
NDW	Niederwünsch	51.35	11.8	Saxony-Anhalt	Germany	Eastern Germany	SP	Ind 2671:35162:2 a	1000 CE - 1200 CE		NDW057	NDW057.A0101	Single-stranded	non	30475033	14113925	3560399	1.74774	46.3131	14.7869	0.198301	0.0102011	52.2442	50	44.0869	0.454471	0.540998	M	1.40096	2928	0.038844	0.00398	0.038095	4.13e-14	0.01	0	0.02	554467	0.449685	R1a1a1b1a2b3a4a2~	FGC15014,Y2607	I1a1	0.8896	PASS
NDW	Niederwünsch	51.35	11.8	Saxony-Anhalt	Germany	Eastern Germany	SP	Ind 2671:35320:1 a	1000 CE - 1200 CE		NDW058	NDW058.A0101	Single-stranded	non	23902292	4499259	41458	1.99079	18.8235		0.252335	0.0140791	57.6669	57	44.168	0.457346	0.455354	M	0.01942	2	NA	NA	NA	NA	NA	NA	NA	14420	0.0116949	R1a~	F1769,M662,PF6179	NA	NA	QUESTIONABLE Moderate (mtDNA contamination FAIL, Y chromosome contamination FAIL, Damage PASS)
NDW	Niederwünsch	51.35	11.8	Saxony-Anhalt	Germany	Eastern Germany	SP	Ind 2671:35099:1 a	1000 CE - 1200 CE		NDW059	NDW059.A0101	Single-stranded	non	24766513	8643036	710793	1.91776	34.8981		0.174834	0.00987884	53.196	51	43.5065	0.922227	0.010852	F	0.3214	..	..	..	..	..	NA	NA	NA	201944	0.163781	..	..	NA	NA	PASS
NDW	Niederwünsch	51.35	11.8	Saxony-Anhalt	Germany	Eastern Germany	SP	Ind 2 (child	1000 CE - 1200 CE		NDW060	NDW060.A0101	Single-stranded	non	24908856	964132	50114	1.94802	3.87064	0.616442	0.0842786	0.00943205	59.864	66	43.434	0.766961	0.0280686	F	0.01461	..	..	..	..	..	0.01	0	0.02	10879	0.0088231	..	..	H1+16189	0.7972	QUESTIONABLE Moderate (mtDNA contamination PASS, Y chromosome contamination FAIL, Damage PASS)
NDW	Niederwünsch	51.35	11.8	Saxony-Anhalt	Germany	Eastern Germany	SP	Ind 2671:35486:26 a	1000 CE - 1200 CE		NDW061	NDW061.A0101	Single-stranded	non	16820184	2959910	292441	1.9012	17.5974	3.01625	0.177128	0.0113358	60.9542	63	43.3586	0.928697	0.0131276	F	0.12041	..	..	..	..	..	0.01	0	0.02	85420	0.0692775	..	..	I2a	0.9108	PASS
NDW	Niederwünsch	51.35	11.8	Saxony-Anhalt	Germany	Eastern Germany	SP	Ind 2671:35113:2 a	1000 CE - 1200 CE		NDW062	NDW062.A0101	Single-stranded	non	19011616	12447345	6726228	1.45962	65.4723	33.5579	0.199901	0.0102093	57.2381	57	44.9903	0.452033	0.627798	M	2.95745	5869	0.00738	0.0013	0.005795	6.29e-14	0.01	0	0.02	738412	0.598868	R1a1a1b1a2b3a4a2~	FGC15014,Y2607	H13a1a1	0.9674	PASS
NDW	Niederwünsch	51.35	11.8	Saxony-Anhalt	Germany	Eastern Germany	SP	Ind 2671:35362:1 a	1000 CE - 1200 CE		NDW063	NDW063.A0101	Single-stranded	non	16061019	13003531	9464396	1.27217	80.9633		0.228249	0.00817641	56.2385	56	43.5909	0.897002	0.0127564	F	3.78523	..	..	..	..	..	0.02	0.01	0.03	846610	0.686619	..	..	U3a2a	0.8508	PASS
NDW	Niederwünsch	51.35	11.8	Saxony-Anhalt	Germany	Eastern Germany	SP	Ind 2671:35378:3 a	1000 CE - 1200 CE		NDW064	NDW064.A0101	Single-stranded	non	29274990	2636705	32087	1.98783	9.00668		0.163337	0.0132131	56.6919	56	43.713	0.861795	0.045125	F	0.01162	..	..	..	..	..	0.01	0	0.03	8688	0.00704615	..	..	H36	0.8575	QUESTIONABLE Critical (low coverage)
NDW	Niederwünsch	51.35	11.8	Saxony-Anhalt	Germany	Eastern Germany	SP	Ind 2671:35337:1 a	1000 CE - 1200 CE		NDW065	NDW065.A0101	Single-stranded	non	13358976	10589120	7624438	1.27997	79.266	49.5177	0.205088	0.00895694	58.5572	59	42.378	0.95026	0.00944428	F	3.42144	..	..	..	..	..	0.01	0	0.02	820888	0.665758	..	..	H2a2a1	0.5	PASS
NDW	Niederwünsch	51.35	11.8	Saxony-Anhalt	Germany	Eastern Germany	SP	Ind 2 (child	1000 CE - 1200 CE		NDW066	NDW066.A0101	Single-stranded	non	13552522	11263117	7948038	1.29433	83.1072	57.7936	0.168495	0.00558319	61.385	64	41.6499	1.04383	0.0156535	F	3.37189	..	..	..	..	..	0.01	0	0.02	840898	0.681986	..	..	H2a2a1	0.5	PASS
NDW	Niederwünsch	51.35	11.8	Saxony-Anhalt	Germany	Eastern Germany	SP	Ind 2671:35357:1 a	1000 CE - 1200 CE		NDW067	NDW067.A0101	Single-stranded	non	23005192	10549569	281054	1.97336	45.8573	5.04804	0.191995	0.0111641	59.1715	60	44.4425	0.432206	0.478667	M	0.10097	34	0.069324	0.0491	0.062148	7.97e-17	0.01	0	0.02	72630	0.0589045	R1a1a1~	F3159,M761	H36	0.8632	PASS
NDW	Niederwünsch	51.35	11.8	Saxony-Anhalt	Germany	Eastern Germany	SP	Ind 2671:35374:1 a	1000 CE - 1200 CE		NDW068	NDW068.A0101	Single-stranded	non	22170663	13143129	2283515	1.82626	59.2816	14.5629	0.201132	0.00913475	53.4152	52	44.8785	0.427081	0.503189	M	0.89488	1403	0.009017	0.00331	0.010176	2.99e-15	0.01	0	0.02	452585	0.367056	R1a1a1b1a2b3a4a2~	FGC15014,Y2607	J1c5	0.963	PASS
NDW	Niederwünsch	51.35	11.8	Saxony-Anhalt	Germany	Eastern Germany	SP	Ind 2671:35488:1 a	1000 CE - 1200 CE		NDW069	NDW069.A0101	Single-stranded	non	27483359	7615847	155946	1.97952	27.7108	2.08487	0.209303	0.0120277	59.5642	60	43.1412	0.892557	0.0214572	F	0.07601	..	..	..	..	..	0.01	0	0.02	56565	0.0458754	..	..	H2a2a1	0.5	PASS
NDW	Niederwünsch	51.35	11.8	Saxony-Anhalt	Germany	Eastern Germany	SP	Ind 2 (additional ind)	1000 CE - 1200 CE		NDW070	NDW070.A0101	Single-stranded	non	31329860	2079029	10892	1.99476	6.63593		0.147541	0.0221219	58.1506	58	43.8971	0.741289	0.140974	F	0.00373	..	..	..	..	..	0.01	0	0.02	2768	0.00224491	..	..	I2a	0.7937	QUESTIONABLE Critical (low coverage)
NDW	Niederwünsch	51.35	11.8	Saxony-Anhalt	Germany	Eastern Germany	SP	Ind 2671:35322:1 a	1000 CE - 1200 CE		NDW071	NDW071.A0101	Single-stranded	non	18714000	11386282	4445195	1.6096	60.8437	22.7227	0.183906	0.00824677	53.5012	52	46.6612	0.42546	0.533946	M	1.92505	3645	0.008728	0.00184	0.007883	3.56e-14	0.01	0	0.02	661488	0.536481	R1a1a1b1a2b3~	V3092,Y35	H15a1a1	0.9099	PASS
NDW	Niederwünsch	51.35	11.8	Saxony-Anhalt	Germany	Eastern Germany	SP	Ind 2671:35394:1 a	1000 CE - 1200 CE		NDW072	NDW072.A0101	Single-stranded	non	23561753	13424715	1201659	1.91049	56.9767	9.0491	0.100492	0.00518823	66.2237	74	42.8694	0.479099	0.498211	M	0.47463	526	0.001101	0.00269	-0.000578	1.27e-16	0.01	0	0.02	295622	0.239756	R1a1a1~	CTS11913,M801,PF6228	H1c	1	PASS
NDW	Niederwünsch	51.35	11.8	Saxony-Anhalt	Germany	Eastern Germany	SP	Ind 2671:35396:1 a	1000 CE - 1200 CE		NDW073	NDW073.A0101	Single-stranded	non	14484388	10985282	4519314	1.5886	75.8422		0.184401	0.00748818	52.6383	51	42.2893	0.978613	0.00774517	F	1.52146	..	..	..	..	..	0	0	0.01	654112	0.530499	..	..	H13a1+152	0.9369	PASS
NDW	Niederwünsch	51.35	11.8	Saxony-Anhalt	Germany	Eastern Germany	SP	Ind 2671:35414:1 a	1000 CE - 1200 CE		NDW074	NDW074.A0101	Single-stranded	non	25404097	616292	9223	1.98503	2.42596		0.119266	0.0104453	60.1555	63	43.0368	0.461873	0.34185	M	0.00309	1	NA	NA	NA	NA	NA	NA	NA	2281	0.00184994	NA	NA	NA	NA	QUESTIONABLE Critical (low coverage)
NDW	Niederwünsch	51.35	11.8	Saxony-Anhalt	Germany	Eastern Germany	SP	Ind 2671:35438:1 a	1000 CE - 1200 CE		NDW075	NDW075.A0101	Single-stranded	non	12600355	3853238	82869	1.97849	30.5804	4.21746	0.182823	0.00915262	55.0844	53	45.9195	0.441341	0.458828	M	0.02572	2	NA	NA	NA	NA	0.01	0	0.02	19441	0.0157671	R1a1~	M769,PF6214	H1b	0.9222	QUESTIONABLE Moderate (mtDNA contamination PASS, Y chromosome contamination FAIL, Damage PASS)
NDW	Niederwünsch	51.35	11.8	Saxony-Anhalt	Germany	Eastern Germany	SP	Ind 2671:35439:1 a	1000 CE - 1200 CE		NDW076	NDW076.A0101	Single-stranded	non	11768819	4287377	100969	1.97645	36.43	3.23473	0.195854	0.0109187	60.2304	62	44.2035	0.472887	0.493524	M	0.03979	11	NA	NA	NA	NA	0.01	0	0.02	29699	0.0240865	I2a1a2b	F3145,S22686	H85	1	QUESTIONABLE Moderate (mtDNA contamination PASS, Y chromosome contamination FAIL, Damage PASS)
NDW	Niederwünsch	51.35	11.8	Saxony-Anhalt	Germany	Eastern Germany	SP	Ind 2671:35455:1 a	1000 CE - 1200 CE		NDW077	NDW077.A0101	Single-stranded	non	19050389	5824671	165031	1.97167	30.5751	2.76737	0.16978	0.00962201	65.4109	73	43.548	0.453464	0.489882	M	0.06462	19	0.06491	0.0653	0.065848	0	0	0	0.01	47023	0.0381367	NA	NA	T2b16	0.9876	PASS
NDW	Niederwünsch	51.35	11.8	Saxony-Anhalt	Germany	Eastern Germany	SP	Ind 2 (additional ind)	1000 CE - 1200 CE		NDW078	NDW078.A0101	Single-stranded	non	13419856	1730658	60832	1.96485	12.8962	3.79303	0.143434	0.00656853	56.8901	56	45.2386	0.800035	0.0986193	F	0.01099	..	..	..	..	..	0	0	0.01	8487	0.00688314	..	..	U5a2a1b	0.7803	QUESTIONABLE Critical (low coverage)
NDW	Niederwünsch	51.35	11.8	Saxony-Anhalt	Germany	Eastern Germany	SP	Ind 2671:35480:1 a	1000 CE - 1200 CE		NDW079	NDW079.A0101	Single-stranded	non	18709799	5808714	199495	1.96566	31.0464	2.19296	0.144952	0.00629482	60.567	62	44.2469	0.890123	0.0135517	F	0.09265	..	..	..	..	..	NA	NA	NA	67175	0.0544804	..	..	NA	NA	PASS
NDW	Niederwünsch	51.35	11.8	Saxony-Anhalt	Germany	Eastern Germany	SP	Ind 2671:35284:1 a	1000 CE - 1200 CE		NDW080	NDW080.A0101	Single-stranded	non	14407765	10492503	6282408	1.40125	72.8253		0.240087	0.00893219	59.9281	61	42.0456	0.493863	0.562984	M	2.82642	7071	0.008856	0.00121	0.008346	3.18e-14	0.01	0	0.02	814912	0.660911	R1a1a1b1a1a1c1d1a~	YP443	U5b2b1b	0.913	PASS
NDW	Niederwünsch	51.35	11.8	Saxony-Anhalt	Germany	Eastern Germany	SP	Ind 2671:35354:1 a	1000 CE - 1200 CE		NDW081	NDW081.A0101	Single-stranded	non	27106323	5843454	675994	1.88432	21.5575	4.15713	0.143933	0.0095934	58.373	58	45.0572	0.82146	0.0124197	F	0.23918	..	..	..	..	..	0	0	0.01	159659	0.129487	..	..	H1n+146	0.9426	PASS
NDW	Niederwünsch	51.35	11.8	Saxony-Anhalt	Germany	Eastern Germany	SP	Ind 2671:35506:1 a	1000 CE - 1200 CE		NDW082	NDW082.A0101	Single-stranded	non	29524937	21479936	10332252	1.51898	72.7518	44.3503	0.151233	0.00762697	56.6028	56	43.2345	0.927871	0.0137421	F	3.89468	..	..	..	..	..	0.01	0	0.02	852135	0.6911	..	..	U5a2e	0.9735	PASS
NDW	Niederwünsch	51.35	11.8	Saxony-Anhalt	Germany	Eastern Germany	SP	Ind 2671:35126:1 a	1000 CE - 1200 CE		NDW083	NDW083.A0101	Single-stranded	non	18161623	12075160	7643495	1.36701	66.4872	41.3486	0.141107	0.00694475	59.8076	62	44.7715	0.874588	0.0148354	F	3.02829	..	..	..	..	..	0.01	0	0.02	725555	0.588441	..	..	H1+16239	1	PASS
NDW	Niederwünsch	51.35	11.8	Saxony-Anhalt	Germany	Eastern Germany	SP	Ind 2671:35342:1 a	1000 CE - 1200 CE		NDW084	NDW084.A0101	Single-stranded	non	24722054	13884426	5087837	1.63356	56.1621	18.4444	0.211374	0.00943483	60.3441	62	43.0517	0.472417	0.562148	M	2.35201	5715	0.00668	0.00133	0.006337	6.98e-14	0.01	0	0.02	723912	0.587108	R1a1a1b1a2b3a4a2~	FGC15010,Y2608	H1c	1	PASS
NDW	Niederwünsch	51.35	11.8	Saxony-Anhalt	Germany	Eastern Germany	SP	Ind 2671:35328:1 a	1000 CE - 1200 CE		NDW085	NDW085.A0101	Single-stranded	non	25098729	1193979	32001	1.9732	4.75713		0.121427	0.0126767	54.5275	53	44.5277	0.848853	0.0468196	F	0.00742	..	..	..	..	..	NA	NA	NA	5637	0.00457173	..	..	NA	NA	QUESTIONABLE Critical (low coverage)
NDW	Niederwünsch	51.35	11.8	Saxony-Anhalt	Germany	Eastern Germany	SP	Ind 2 (additional ind)	1000 CE - 1200 CE		NDW086	NDW086.A0101	Single-stranded	non	23828537	1387319	NA	1.90846	5.82209	1.02004	0.22245	0.0128484	60.608	62	42.8905	0.950043	0.0151983	F	0.05005	..	..	..	..	..	0.01	0	0.02	37311	0.03026	..	..	H1b	0.9222	PASS	Identical to NDW086.B
NDW	Niederwünsch	51.35	11.8	Saxony-Anhalt	Germany	Eastern Germany	SP	Ind 2 (additional ind)	1000 CE - 1200 CE		NDW086	NDW086.B0101	Single-stranded	non	15595591	11155444	NA	1.41793	71.5295	38.1896	0.186154	0.00775871	64.0302	71	NA	NA	NA	F	2.98725	..	..	..	..	..	0.01	0	0.02	743314	0.602844	..	..	H1b	0.9222	PASS
NDW	Niederwünsch	51.35	11.8	Saxony-Anhalt	Germany	Eastern Germany	SP	Ind 2671:35395:1 a	1000 CE - 1200 CE		NDW087	NDW087.A0101	Single-stranded	non	20511232	15900139	8859582	1.4428	77.5192	43.0809	0.261455	0.0109003	54.1152	52	43.7814	0.892887	0.00778359	F	3.4514	..	..	..	..	..	0.01	0	0.02	875107	0.709731	..	..	T2f1a1	0.9082	PASS
NDW	Niederwünsch	51.35	11.8	Saxony-Anhalt	Germany	Eastern Germany	SP	Ind 2671:35409:1 a	1000 CE - 1200 CE		NDW088	NDW088.A0101	Single-stranded	non	15430370	10568561	6421585	1.39239	68.4919		0.240527	0.00927179	61.2134	63	42.0901	0.49624	0.594941	M	3.11731	7410	0.003776	0.000847	0.003591	1.2e-14	0.01	0	0.02	814494	0.660572	R1a1a1b1a2b3a4a2~	FGC15014,Y2607	H3+152	1	PASS
NDW	Niederwünsch	51.35	11.8	Saxony-Anhalt	Germany	Eastern Germany	SP	Ind 2671:35355:2 a	1000 CE - 1200 CE		NDW089	NDW089.A0101	Single-stranded	non	21299116	914582	247162	1.72975	4.29399	1.17682	0.172001	0.00907986	55.0272	54	44.5102	0.866731	0.0162394	F	0.09909	..	..	..	..	..	0.01	0	0.02	69683	0.0565144	..	..	H1+152	0.8729	PASS
NDW	Niederwünsch	51.35	11.8	Saxony-Anhalt	Germany	Eastern Germany	SP	Ind 2671:35358:2 a	1000 CE - 1200 CE		NDW090	NDW090.A0101	Single-stranded	non	18049456	8386358	564596	1.93268	46.4632		0.226229	0.0105551	55.5552	54	43.4197	0.909369	0.0090039	F	0.21408	..	..	..	..	..	0	0	0.01	150820	0.122318	..	..	J1c	0.8909	PASS
NDW	Niederwünsch	51.35	11.8	Saxony-Anhalt	Germany	Eastern Germany	SP	Ind 2671:35365:1 a	1000 CE - 1200 CE		NDW091	NDW091.A0101	Single-stranded	non	25483160	14722626	5800540	1.60601	57.7739	24.4571	0.141085	0.00772002	52.5719	50	43.8873	0.456858	0.557614	M	2.22922	4921	0.007554	0.00148	0.007823	8.52e-16	0	0	0.01	693854	0.56273	R1a1a1b1a2b3a4a2~	FGC15014,Y2607	H1c+152	1	PASS
NDW	Niederwünsch	51.35	11.8	Saxony-Anhalt	Germany	Eastern Germany	SP	Ind 2671:35373:1 a	1000 CE - 1200 CE		NDW092	NDW092.A0101	Single-stranded	non	22734032	335324	45660	1.86383	1.47499	0.781342	0.0981369	0.0157396	58.704	59	43.8084	0.864267	0.0419241	F	0.00772	..	..	..	..	..	0.01	0	0.02	5799	0.00470311	..	..	H36	1	QUESTIONABLE Critical (low coverage)
NDW	Niederwünsch	51.35	11.8	Saxony-Anhalt	Germany	Eastern Germany	SP	Ind 2671:35410:16 a	1000 CE - 1200 CE		NDW093	NDW093.A0101	Single-stranded	non	21810878	13723587	6084314	1.55665	62.9208	33.0377	0.161836	0.00952773	53.3088	52	40.8931	0.97427	0.013798	F	2.13995	..	..	..	..	..	0.01	0	0.02	660756	0.535887	..	..	J1c3a1	0.9503	PASS
NDW	Niederwünsch	51.35	11.8	Saxony-Anhalt	Germany	Eastern Germany	SP	Ind 2671:35425:1 a	1000 CE - 1200 CE		NDW094	NDW094.A0101	Single-stranded	non	21644395	1986185	153729	1.9226	9.17644	1.2866	0.161592	0.00972398	58.8539	60	44.4358	0.459532	0.494856	M	0.0571	14	NA	NA	NA	NA	0.01	0	0.02	41991	0.0340556	R1a1a1b~	F3044,V4100,Z651	H11a	1	PASS
NDW	Niederwünsch	51.35	11.8	Saxony-Anhalt	Germany	Eastern Germany	SP	Ind 2671:35452:1 a	1000 CE - 1200 CE		NDW095	NDW095.A0101	Single-stranded	non	25229928	11374393	497980	1.95622	45.0829		0.252059	0.012537	58.3473	58	43.1103	0.452194	0.483043	M	0.183	91	0.016067	0.0161	0.015879	1.97e-16	0.01	0	0.02	130147	0.105552	R1a1a1b	PF6162,S224,V1754,Z645	J1c3a1	0.9568	PASS
NDW	Niederwünsch	51.35	11.8	Saxony-Anhalt	Germany	Eastern Germany	SP	Ind 2671:35536:1 a	1000 CE - 1200 CE		NDW096	NDW096.A0101	Single-stranded	non	18204847	7850422	681789	1.91315	43.1227		0.151456	0.007024	55.4701	54	44.2234	0.442254	0.489558	M	0.2784	164	0.002571	0.00883	0.005299	1.66e-16	0.01	0	0.02	183441	0.148775	R1a1a1b~	CTS5508,Z649	HV9b	0.911	PASS
NDW	Niederwünsch	51.35	11.8	Saxony-Anhalt	Germany	Eastern Germany	SP	Ind 2671:35121:1 a	1000 CE - 1200 CE		NDW097	NDW097.A0201	Single-stranded	non	35226158	912549	82827	1.90924	2.59054	0.995235	0.139488	0.0140527	57.7693	58	44.0247	0.440745	0.514424	M	0.02595	2	NA	NA	NA	NA	NA	NA	NA	19748	0.0160161	R1a1a1b~	CTS5508,Z649	NA	NA	QUESTIONABLE Moderate (mtDNA contamination FAIL, Y chromosome contamination FAIL, Damage PASS)	Identical to NDW156
NDW	Niederwünsch	51.35	11.8	Saxony-Anhalt	Germany	Eastern Germany	SP	Ind 2671:35367:1 a	1000 CE - 1200 CE		NDW098	NDW098.A0101	Single-stranded	non	20920628	6583332	1357913	1.79373	31.4681	5.392	0.190497	0.0110974	59.9749	61	44.3701	0.442545	0.541934	M	0.63666	910	0.016255	0.00527	0.016659	8.47e-15	0	0	0.01	347514	0.281841	R1a1a1b1a2b3a4a2~	FGC15014,Y2607	U5a1b1	0.9693	PASS
NDW	Niederwünsch	51.35	11.8	Saxony-Anhalt	Germany	Eastern Germany	SP	Ind 2671:35376:1 a	1000 CE - 1200 CE		NDW099	NDW099.A0101	Single-stranded	non	32184777	16946549	6204801	1.63386	52.6539	25.3238	0.179836	0.00999231	54.8849	54	43.6257	0.911074	0.0121338	F	2.45854	..	..	..	..	..	0.01	0	0.02	681985	0.553104	..	..	U5a1b1	0.9297	PASS
NDW	Niederwünsch	51.35	11.8	Saxony-Anhalt	Germany	Eastern Germany	SP	Ind 2671:35399:1 a	1000 CE - 1200 CE		NDW100	NDW100.A0101	Single-stranded	non	26378307	522232	35540	1.93195	1.97978	0.458724	0.204771	0.0139568	57.7255	58	43.3784	0.938447	0.0179591	F	0.01309	..	..	..	..	..	NA	NA	NA	9899	0.0080283	..	..	NA	NA	QUESTIONABLE Critical (low coverage)	Identical to NDW160
NDW	Niederwünsch	51.35	11.8	Saxony-Anhalt	Germany	Eastern Germany	SP	Ind 2671:35422:1 a	1000 CE - 1200 CE		NDW101	NDW101.A0101	Single-stranded	non	18654042	12812510	6651673	1.48084	68.6849	34.731	0.184445	0.00725258	63.4638	70	42.8908	0.966074	0.00399286	F	2.89113	..	..	..	..	..	0.01	0	0.02	741109	0.601055	..	..	H11a	1	PASS
NDW	Niederwünsch	51.35	11.8	Saxony-Anhalt	Germany	Eastern Germany	SP	Ind 2671:35433:1 a	1000 CE - 1200 CE		NDW102	NDW102.A0101	Single-stranded	non	27913666	7396400	709158	1.90412	26.4974	6.42727	0.160584	0.0103467	57.4696	58	43.3024	0.471158	0.505373	M	0.20433	100	0.011498	0.0132	0.012058	1.9e-16	NA	NA	NA	143233	0.116165	R1a1a1~	CTS6423	NA	NA	PASS
NDW	Niederwünsch	51.35	11.8	Saxony-Anhalt	Germany	Eastern Germany	SP	Ind 2671:35434:1 a	1000 CE - 1200 CE		NDW103	NDW103.A0101	Single-stranded	non	24450389	1854443	372944	1.79889	7.58451	3.05004	0.170974	0.010311	48.2277	45	43.7165	0.909682	0.0112155	F	0.08982	..	..	..	..	..	NA	NA	NA	65640	0.0532354	..	..	NA	NA	PASS
NDW	Niederwünsch	51.35	11.8	Saxony-Anhalt	Germany	Eastern Germany	SP	Ind 2671:35498:1 a	1000 CE - 1200 CE		NDW104	NDW104.A0101	Single-stranded	non	31190986	6641784	525020	1.92095	21.2939	3.82178	0.167758	0.00976828	56.3097	55	44.1589	0.455126	0.517896	M	0.19379	108	0.019875	0.016	0.019936	3.59e-16	NA	NA	NA	134573	0.109142	R1a1a1~	CTS10993,M793	NA	NA	PASS
NDW	Niederwünsch	51.35	11.8	Saxony-Anhalt	Germany	Eastern Germany	SP	Ind 2671:35500:1 a	1000 CE - 1200 CE		NDW105	NDW105.A0101	Single-stranded	non	26973557	52612	23728	1.549	0.19505	0.103051	0.194312	0.00903901	56.4158	57	40.8259	0.576901	0.775637	M	0.0058	2	NA	NA	NA	NA	NA	NA	NA	4391	0.0035612	NA	NA	NA	NA	QUESTIONABLE Critical (low coverage)
NDW	Niederwünsch	51.35	11.8	Saxony-Anhalt	Germany	Eastern Germany	SP	Ind 2 (additional ind)	1000 CE - 1200 CE		NDW106	NDW106.A0101	Single-stranded	non	22242604	5629973	805654	1.8569	25.3117	3.34303	0.18278	0.00855864	65.3079	73	43.0196	0.928092	0.0112219	F	0.38998	..	..	..	..	..	NA	NA	NA	238200	0.193185	..	..	NA	NA	PASS	Identical to NDW170
NDW	Niederwünsch	51.35	11.8	Saxony-Anhalt	Germany	Eastern Germany	SP	Ind 2671:35501:1 a	1000 CE - 1200 CE		NDW107	NDW107.A0101	Single-stranded	non	24670426	13289732	3824274	1.71224	53.8691	16.7399	0.165473	0.00900258	59.093	60	43.5864	0.918592	0.00826664	F	1.58594	..	..	..	..	..	0	0	0.01	635647	0.515523	..	..	V7a	0.9134	PASS
NDW	Niederwünsch	51.35	11.8	Saxony-Anhalt	Germany	Eastern Germany	SP	Ind 2671:35520:1 a	1000 CE - 1200 CE		NDW108	NDW108.A0201	Single-stranded	non	30624758	952096	152290	1.84005	3.10891	0.604954	0.178992	0.00859065	61.0931	63	43.4108	0.952315	0.0546403	F	0.06639	..	..	..	..	..	NA	NA	NA	49316	0.0399963	..	..	NA	NA	PASS
NDW	Niederwünsch	51.35	11.8	Saxony-Anhalt	Germany	Eastern Germany	SP	Ind 2671:35521:1 a	1000 CE - 1200 CE		NDW109	NDW109.A0101	Single-stranded	non	32287205	9973640	723494	1.92746	30.8904	5.9189	0.164275	0.0102946	62.8293	67	44.0968	0.44347	0.519817	M	0.31731	264	0.020795	0.0107	0.01947	1.35e-15	0	0	0.01	205331	0.166528	R1a1a1b1a2b3a4a2~	FGC15014,Y2607	H3+152	1	PASS
NDW	Niederwünsch	51.35	11.8	Saxony-Anhalt	Germany	Eastern Germany	SP	Ind 2671:35534:1 a	1000 CE - 1200 CE		NDW110	NDW110.A0101	Single-stranded	non	24230467	1384366	43074	1.96888	5.71333	1.11111	0.196716	0.0113314	56.1442	54	43.1833	0.448324	0.589954	M	0.01644	1	NA	NA	NA	NA	NA	NA	NA	12673	0.0102781	R1a~	CTS5273,PF6190	NA	NA	QUESTIONABLE Moderate (mtDNA contamination FAIL, Y chromosome contamination FAIL, Damage PASS)
NDW	Niederwünsch	51.35	11.8	Saxony-Anhalt	Germany	Eastern Germany	SP	Ind 2671:35386:1 a	1000 CE - 1200 CE		NDW111	NDW111.A0101	Single-stranded	non	17661742	9151859	2607559	1.71508	51.8174	14.829	0.163183	0.00827482	63.6151	69	42.7609	0.948916	0.00511397	F	1.10616	..	..	..	..	..	0.01	0	0.02	520892	0.422455	..	..	H5a1a	0.9384	PASS
NDW	Niederwünsch	51.35	11.8	Saxony-Anhalt	Germany	Eastern Germany	SP	Ind 2671:35387:1 a	1000 CE - 1200 CE		NDW112	NDW112.A0101	Single-stranded	non	13900643	7993151	4686505	1.41369	57.502	26.9523	0.179599	0.0103518	50.4506	48	43.3141	0.914835	0.00930472	F	1.82727	..	..	..	..	..	NA	NA	NA	618835	0.501888	..	..	NA	NA	PASS	Identical to NDW163
NDW	Niederwünsch	51.35	11.8	Saxony-Anhalt	Germany	Eastern Germany	SP	Ind 2671:35392:1 a	1000 CE - 1200 CE		NDW113	NDW113.A0101	Single-stranded	non	29735441	344614	65771	1.80915	1.15893	0.34071	0.220382	0.0119911	57.969	59	42.6684	0.457086	0.622024	M	0.02518	1	NA	NA	NA	NA	0.01	0	0.02	18964	0.0153802	R1a1a1b~	CTS5508,Z649	J1c1b1a	0.7833	QUESTIONABLE Moderate (mtDNA contamination PASS, Y chromosome contamination FAIL, Damage PASS)
NDW	Niederwünsch	51.35	11.8	Saxony-Anhalt	Germany	Eastern Germany	SP	Ind 2671:35497:1 a	1000 CE - 1200 CE		NDW114	NDW114.A0101	Single-stranded	non	19300145	11241562	4934388	1.56106	58.246	23.8014	0.15724	0.00828789	57.8648	58	41.4949	0.51213	0.735532	M	2.2242	5181	0.006436	0.00127	0.00591	3.15e-14	0.01	0	0.02	651258	0.528184	R1a1a1b1a2b3a4a2~	FGC15014,Y2607	U8b1b2	0.9344	PASS
NDW	Niederwünsch	51.35	11.8	Saxony-Anhalt	Germany	Eastern Germany	SP	Ind 2671:35332:1 a	1000 CE - 1200 CE		NDW115	NDW115.A0101	Single-stranded	non	20525534	5047930	497473	1.90145	24.5934	6.88467	0.212495	0.0125973	53.5899	51	43.41	0.898697	0.00985583	F	0.12788	..	..	..	..	..	NA	NA	NA	94436	0.0765896	..	..	NA	NA	PASS
NDW	Niederwünsch	51.35	11.8	Saxony-Anhalt	Germany	Eastern Germany	SP	Ind 2671:35344:1 a	1000 CE - 1200 CE		NDW116	NDW116.A0101	Single-stranded	non	18188739	2756259	229562	1.91671	15.1537	3.95692	0.14908	0.00922254	53.6766	51	44.033	0.47704	0.498005	M	0.06354	13	NA	NA	NA	NA	NA	NA	NA	47575	0.0385843	R1a1a1b1a1~	PF6161,V1747,Z2906	NA	NA	PASS
NDW	Niederwünsch	51.35	11.8	Saxony-Anhalt	Germany	Eastern Germany	SP	Ind 2671:35346:1 a	1000 CE - 1200 CE		NDW117	NDW117.A0101	Single-stranded	non	28292010	1784528	128819	1.92781	6.30753	1.26222	0.145511	0.0122045	57.9045	59	43.8664	0.831371	0.015327	F	0.03978	..	..	..	..	..	NA	NA	NA	29842	0.0242025	..	..	NA	NA	QUESTIONABLE Moderate (mtDNA contamination FAIL, Y chromosome contamination FAIL, Damage PASS)	Identical to NDW164
NDW	Niederwünsch	51.35	11.8	Saxony-Anhalt	Germany	Eastern Germany	SP	Ind 2671:35348:1 a	1000 CE - 1200 CE		NDW118	NDW118.A0101	Single-stranded	non	26587853	9588991	1810421	1.8112	36.0653	11.5657	0.216255	0.0122888	50.2818	47	44.5385	0.894306	0.00880838	F	0.57482	..	..	..	..	..	NA	NA	NA	336628	0.273013	..	..	NA	NA	PASS
NDW	Niederwünsch	51.35	11.8	Saxony-Anhalt	Germany	Eastern Germany	SP	Ind 2671:35360:1 a	1000 CE - 1200 CE		NDW119	NDW119.A0101	Single-stranded	non	14765438	9506409	5049942	1.46879	64.3828	32.7157	0.148069	0.00752934	55.9774	55	43.6239	0.921009	0.00913124	F	2.1285	..	..	..	..	..	0.02	0.01	0.03	644670	0.522841	..	..	U5b1e1	0.9077	PASS
NDW	Niederwünsch	51.35	11.8	Saxony-Anhalt	Germany	Eastern Germany	SP	Ind 2671:35343:1 a	1000 CE - 1200 CE		NDW120	NDW120.A0101	Single-stranded	non	25081367	950102	117689	1.87613	3.78808	0.953944	0.171286	0.0116706	50.6718	47	43.9617	0.872994	0.023987	F	0.03241	..	..	..	..	..	0.01	0	0.02	25096	0.0203534	..	..	H1c	1	QUESTIONABLE Moderate (mtDNA contamination PASS, Y chromosome contamination FAIL, Damage PASS)
NDW	Niederwünsch	51.35	11.8	Saxony-Anhalt	Germany	Eastern Germany	SP	Ind 2671:35481:1 a	1000 CE - 1200 CE		NDW121	NDW121.A0101	Single-stranded	non	15809169	2398545	317652	1.86756	15.1719	2.05424	0.201021	0.0092083	55.7716	54	44.4945	0.465644	0.485149	M	0.12993	54	-0.00342	0.00351	-0.001256	7.89e-18	NA	NA	NA	91787	0.0744412	R1a1a1b1	PF6217,S339,Z283	NA	NA	PASS
NDW	Niederwünsch	51.35	11.8	Saxony-Anhalt	Germany	Eastern Germany	SP	Ind 2671:35481:1 a	1000 CE - 1200 CE		NDW122	NDW122.A0101	Single-stranded	non	15762226	4590587	1087882	1.76302	29.124	3.81171	0.162831	0.00690696	64.5503	71	43.1682	0.989458	0.0134002	F	0.54321	..	..	..	..	..	0.01	0	0.02	313872	0.254557	..	..	T2b16	0.8892	PASS
NDW	Niederwünsch	51.35	11.8	Saxony-Anhalt	Germany	Eastern Germany	SP	Ind 2671:35006:3 a	1000 CE - 1200 CE		NDW123	NDW123.A0101	Single-stranded	non	25263529	605963	17016	1.97192	2.39857	0.508162	0.139611	0.0100062	53.7483	51	42.8613	0.773085	0.0650143	F	0.00492	..	..	..	..	..	0.01	0	0.02	3761	0.00305025	..	..	U5b3b	0.7221	QUESTIONABLE Critical (low coverage)
NDW	Niederwünsch	51.35	11.8	Saxony-Anhalt	Germany	Eastern Germany	SP	Ind 2671:35103:1 a	1000 CE - 1200 CE		NDW124	NDW124.A0101	Single-stranded	non	19236020	11112630	4594246	1.58657	57.7699	27.1703	0.14128	0.00915059	50.1815	48	44.3838	0.438827	0.529263	M	1.51768	3021	0.00509	0.00177	0.005255	9.53e-16	0.01	0	0.02	605370	0.490968	R1a1a1b1a2b3a4a2~	FGC15014,Y2607	T2b35	0.984	PASS
NDW	Niederwünsch	51.35	11.8	Saxony-Anhalt	Germany	Eastern Germany	SP	Ind 2671:35112:1 a	1000 CE - 1200 CE		NDW125	NDW125.A0101	Single-stranded	non	22443021	2306789	188548	1.91826	10.2784	2.87693	0.171217	0.0101191	54.3793	52	43.5333	0.910089	0.0160379	F	0.07098	..	..	..	..	..	0.01	0	0.02	52189	0.0423264	..	..	C5c1a	0.9332	PASS
NDW	Niederwünsch	51.35	11.8	Saxony-Anhalt	Germany	Eastern Germany	SP	Ind 2671:35160:2 a	1000 CE - 1200 CE		NDW126	NDW126.A0101	Single-stranded	non	18180265	12033877	6811061	1.43401	66.192	39.3791	0.104113	0.00591137	53.1322	51	43.6051	0.907958	0.00877072	F	2.42218	..	..	..	..	..	0.01	0	0.02	722254	0.585763	..	..	H1a	1	PASS
NDW	Niederwünsch	51.35	11.8	Saxony-Anhalt	Germany	Eastern Germany	SP	Ind 2671:35319:3 a	1000 CE - 1200 CE		NDW127	NDW127.A0101	Single-stranded	non	19295998	3510251	41310	1.98823	18.1916		0.217091	0.0139796	59.3041	60	44.3798	0.92405	0.0393134	F	0.01857	..	..	..	..	..	0.01	0	0.02	14111	0.0114443	..	..	U5a2a1	0.8245	QUESTIONABLE Moderate (mtDNA contamination PASS, Y chromosome contamination FAIL, Damage PASS)
NDW	Niederwünsch	51.35	11.8	Saxony-Anhalt	Germany	Eastern Germany	SP	Ind 2671:35321:1 a	1000 CE - 1200 CE		NDW128	NDW128.A0101	Single-stranded	non	30879579	9819593	875936	1.9108	31.7996	5.7696	0.176746	0.00951234	58.3818	58	44.1653	0.905155	0.00874456	F	0.34704	..	..	..	..	..	0.01	0	0.02	218951	0.177574	..	..	H1c	1	PASS
NDW	Niederwünsch	51.35	11.8	Saxony-Anhalt	Germany	Eastern Germany	SP	Ind 2671:35323:1 a	1000 CE - 1200 CE		NDW129	NDW129.A0101	Single-stranded	non	22405052	3801331	545061	1.85661	16.9664	3.62719	0.135742	0.00943881	58.6366	61	43.7539	0.899279	0.0100946	F	0.16659	..	..	..	..	..	0.01	0	0.02	118767	0.0963226	..	..	H3b5	0.8956	PASS
NDW	Niederwünsch	51.35	11.8	Saxony-Anhalt	Germany	Eastern Germany	SP	Ind 2671:35326:1 a	1000 CE - 1200 CE		NDW130	NDW130.A0101	Single-stranded	non	25338951	10217029	1399144	1.86306	40.3214	6.27556	0.0877537	0.00469975	66.745	75	43.1009	0.478197	0.525165	M	0.6068	911	0.000628	0.00256	0.001533	5.56e-16	0.03	0.02	0.04	347541	0.281863	R1a1a1b1a2b3a~	FGC4501,V2834,Y2194	U3b	0.653	PASS	Identical to NDW025
NDW	Niederwünsch	51.35	11.8	Saxony-Anhalt	Germany	Eastern Germany	SP	Ind 2671:35338:1 a	1000 CE - 1200 CE		NDW131	NDW131.A0101	Single-stranded	non	20411595	3721171	464380	1.87521	18.2307	2.80839	0.16937	0.00767847	58.5293	58	44.4772	0.458485	0.504478	M	0.19135	107	0.009261	0.0124	0.010139	1.79e-16	NA	NA	NA	130317	0.10569	R1a1a1~	CTS10993,M793	NA	NA	PASS	Identical to NDW003
NDW	Niederwünsch	51.35	11.8	Saxony-Anhalt	Germany	Eastern Germany	SP	Ind 2671:35340:26 a	1000 CE - 1200 CE		NDW132	NDW132.A0101	Single-stranded	non	25262194	7991678	1675551	1.79034	31.6349	8.29353	0.158744	0.0100906	49.7319	46	45.0136	0.830383	0.0074033	F	0.55805	..	..	..	..	..	0.01	0	0.02	324313	0.263025	..	..	T1a1b	0.971	PASS
NDW	Niederwünsch	51.35	11.8	Saxony-Anhalt	Germany	Eastern Germany	SP	Ind 2671:35353:1 a	1000 CE - 1200 CE		NDW133	NDW133.A0101	Single-stranded	non	24456653	9775483	2014312	1.79394	39.9706	8.00338	0.139421	0.00710237	64.4405	71	44.0041	0.450409	0.538373	M	0.9247	1706	0.021352	0.00405	0.019338	1.29e-14	0.02	0.01	0.03	450617	0.36546	R1a1a1b1a2b3a	CTS3402,S3361,V2670	H2a2a1	0.5	PASS
NDW	Niederwünsch	51.35	11.8	Saxony-Anhalt	Germany	Eastern Germany	SP	Ind 2671:35380:1 a	1000 CE - 1200 CE		NDW134	NDW134.A0101	Single-stranded	non	40048219	1346836	42437	1.96849	3.36304	0.664748	0.16675	0.0105808	56.9595	56	43.1672	0.928198	0.0381149	F	0.01528	..	..	..	..	..	NA	NA	NA	11879	0.00963412	..	..	NA	NA	QUESTIONABLE Moderate (mtDNA contamination FAIL, Y chromosome contamination FAIL, Damage PASS)
NDW	Niederwünsch	51.35	11.8	Saxony-Anhalt	Germany	Eastern Germany	SP	Ind 2671:35441:1 a	1000 CE - 1200 CE		NDW135	NDW135.A0101	Single-stranded	non	19522477	2392594	141473	1.94087	12.2556	1.83916	0.189557	0.00955996	60.2907	62	44.051	0.940614	0.0130141	F	0.05841	..	..	..	..	..	0.01	0	0.02	43536	0.0353086	..	..	U2c1	0.5253	PASS
NDW	Niederwünsch	51.35	11.8	Saxony-Anhalt	Germany	Eastern Germany	SP	Ind 2671:36382:1 a	1000 CE - 1200 CE		NDW136	NDW136.A0101	Single-stranded	non	18718783	6309295	1147337	1.81815	33.7057	10.2184	0.184717	0.0117632	53.237	51	44.5582	0.429559	0.460484	M	0.34815	275	0.012573	0.00853	0.012706	9.76e-16	NA	NA	NA	227444	0.184462	R1a1a1b1a2b3a~	S3358,Y32	NA	NA	PASS
NDW	Niederwünsch	51.35	11.8	Saxony-Anhalt	Germany	Eastern Germany	SP	Ind 2671:35361:1 a	1000 CE - 1200 CE		NDW137	NDW137.A0101	Single-stranded	non	24388351	1452254	69590	1.95208	5.9547	1.22142	0.1026	0.0104336	63.772	69	42.9717	0.462677	0.572856	M	0.02782	2	NA	NA	NA	NA	NA	NA	NA	20295	0.0164597	R1a1a~	CTS9690,M747	NA	NA	QUESTIONABLE Moderate (mtDNA contamination FAIL, Y chromosome contamination FAIL, Damage PASS)
NDW	Niederwünsch	51.35	11.8	Saxony-Anhalt	Germany	Eastern Germany	SP	Ind 2671:35366:1 a	1000 CE - 1200 CE		NDW138	NDW138.A0101	Single-stranded	non	23228033	11536007	3883888	1.66332	49.6642	18.7644	0.206486	0.0102309	52.5621	50	43.6629	0.452763	0.527733	M	1.31451	2603	0.016918	0.00292	0.016559	5.17e-14	NA	NA	NA	582171	0.472153	R1a1a1b1a2b3a~	FGC4501,V2834,Y2194	NA	NA	PASS
NDW	Niederwünsch	51.35	11.8	Saxony-Anhalt	Germany	Eastern Germany	SP	Ind 2671:35369:1 a	1000 CE - 1200 CE		NDW139	NDW139.A0101	Single-stranded	non	28596877	41788	9492	1.77285	0.146128	0.0552172	0.155035	0.0137725	52.0286	51	44.0312	0.427444	0.485153	M	0.00284	0	NA	NA	NA	NA	NA	NA	NA	2129	0.00172666	NA	NA	NA	NA	QUESTIONABLE Critical (low coverage)
NDW	Niederwünsch	51.35	11.8	Saxony-Anhalt	Germany	Eastern Germany	SP	Ind 2671:35416:1 a	1000 CE - 1200 CE		NDW140	NDW140.A0101	Single-stranded	non	20923539	12695935	3157363	1.75131	60.6778	16.2358	0.25491	0.011192	57.8063	57	43.1168	0.4596	0.510869	M	1.36839	2778	0.011182	0.00245	0.011753	1.84e-14	0.01	0	0.02	608686	0.493657	R1a1a1b1a2b3a~	FGC4501,V2834,Y2194	H1a	1	PASS
NDW	Niederwünsch	51.35	11.8	Saxony-Anhalt	Germany	Eastern Germany	SP	Ind 2671:35418:1 a	1000 CE - 1200 CE		NDW141	NDW141.A0101	Single-stranded	non	17488028	11833970	6102463	1.48433	67.669		0.217753	0.0105473	51.3974	50	42.7288	0.906027	0.0101969	F	2.60362	..	..	..	..	..	0.01	0	0.02	734047	0.595328	..	..	H14a1	0.921	PASS
NDW	Niederwünsch	51.35	11.8	Saxony-Anhalt	Germany	Eastern Germany	SP	Ind 2671:35509:1 a	1000 CE - 1200 CE		NDW142	NDW142.A0101	Single-stranded	non	18239557	2894626	261829	1.90955	15.87	2.36872	0.166417	0.00874077	63.5265	68	43.9188	0.933532	0.0203132	F	0.12436	..	..	..	..	..	NA	NA	NA	87975	0.0713496	..	..	NA	NA	PASS	Identical to NDW082
NDW	Niederwünsch	51.35	11.8	Saxony-Anhalt	Germany	Eastern Germany	SP	Ind 2671:35097:1 a	1000 CE - 1200 CE		NDW143	NDW143.A0101	Single-stranded	non	13885185	5862008	1236054	1.78914	42.2177	10.7421	0.142401	0.00793	59.9228	62	42.5872	0.475738	0.4999	M	0.3972	386	0.006424	0.00518	0.006353	2.38e-16	NA	NA	NA	257123	0.208532	R1a1a1b1a2b3a~	S3358,Y32	NA	NA	PASS
NDW	Niederwünsch	51.35	11.8	Saxony-Anhalt	Germany	Eastern Germany	SP	Ind 2671:35356:1 a	1000 CE - 1200 CE		NDW144	NDW144.A0101	Single-stranded	non	22543804	17031838	8752682	1.4861	75.55		0.134892	0.00493779	50.7132	49	43.0736	0.888963	0.00419819	F	3.12876	..	..	..	..	..	0.01	0	0.02	830095	0.673225	..	..	J2a1a1a	2.5174	PASS
NDW	Niederwünsch	51.35	11.8	Saxony-Anhalt	Germany	Eastern Germany	SP	Ind 2671:35372:1 a	1000 CE - 1200 CE		NDW145	NDW145.A0101	Single-stranded	non	26865261	1082552	49074	1.95467	4.02956		0.176438	0.00554262	64.3751	71	41.7144	1.01709	0.0222968	F	0.02642	..	..	..	..	..	NA	NA	NA	19940	0.0161718	..	..	NA	NA	QUESTIONABLE Moderate (mtDNA contamination FAIL, Y chromosome contamination FAIL, Damage PASS)
NDW	Niederwünsch	51.35	11.8	Saxony-Anhalt	Germany	Eastern Germany	SP	Ind 2671:35379:1 a	1000 CE - 1200 CE		NDW146	NDW146.A0101	Single-stranded	non	14845943	3447562	259774	1.92465	23.2222		0.194149	0.00914248	63.0786	66	43.0363	0.926976	0.0024118	F	0.14617	..	..	..	..	..	0.01	0	0.02	102347	0.0830056	..	..	H2a2	0.6944	PASS
NDW	Niederwünsch	51.35	11.8	Saxony-Anhalt	Germany	Eastern Germany	SP	Ind 2671:35381:2 a	1000 CE - 1200 CE		NDW147	NDW147.A0101	Single-stranded	non	18884568	4763006	64437	1.98647	25.2217	2.80204	0.194137	0.0126669	60.6855	63	43.2096	0.922106	0.0140792	F	0.02903	..	..	..	..	..	0.01	0	0.02	21744	0.0176349	..	..	U5a1c1	1	QUESTIONABLE Moderate (mtDNA contamination PASS, Y chromosome contamination FAIL, Damage PASS)
NDW	Niederwünsch	51.35	11.8	Saxony-Anhalt	Germany	Eastern Germany	SP	Ind 2671:35391:1 a	1000 CE - 1200 CE		NDW148	NDW148.A0101	Single-stranded	non	25970141	9187179	1684254	1.81667	35.3759	11.8262	0.206935	0.0115649	50.9834	48	43.7594	0.877879	0.00924599	F	0.45227	..	..	..	..	..	NA	NA	NA	288696	0.234139	..	..	NA	NA	PASS
NDW	Niederwünsch	51.35	11.8	Saxony-Anhalt	Germany	Eastern Germany	SP	Ind 2671:35417:1 a	1000 CE - 1200 CE		NDW149	NDW149.A0101	Single-stranded	non	25837686	8005321	2642938	1.66985	30.9831	10.6823	0.181127	0.009978	57.0912	56	43.971	0.886252	0.0135062	F	1.13218	..	..	..	..	..	0.01	0	0.03	464125	0.376415	..	..	H14a1	0.8007	PASS
NDW	Niederwünsch	51.35	11.8	Saxony-Anhalt	Germany	Eastern Germany	SP	Ind 2671:35512:1 a	1000 CE - 1200 CE		NDW150	NDW150.A0101	Single-stranded	non	16401810	9731988	5707600	1.41352	59.3348	33.8181	0.187897	0.0085163	52.4357	50	42.5889	0.503002	0.66435	M	2.04609	4847	0.006078	0.00134	0.00559	2.76e-14	NA	NA	NA	670318	0.543642	I2a1b1a1b1~	Z2100	NA	NA	PASS
NDW	Niederwünsch	51.35	11.8	Saxony-Anhalt	Germany	Eastern Germany	SP	Ind 2671:350108:1 a	1000 CE - 1200 CE		NDW151	NDW151.A0101	Single-stranded	non	25671537	10729093	360402	1.96641	41.7937	4.94952	0.184712	0.00953719	61.4027	64	44.154	0.867605	0.00628558	F	0.14818	..	..	..	..	..	0.01	0	0.02	105646	0.0856812	..	..	H1b1+16362	1	PASS
NDW	Niederwünsch	51.35	11.8	Saxony-Anhalt	Germany	Eastern Germany	SP	Ind 2671:35115:2 a	1000 CE - 1200 CE		NDW152	NDW152.A0101	Single-stranded	non	24295677	3370945	197273	1.94148	13.8747	2.91993	0.18669	0.0110681	58.0469	58	43.5146	0.928466	0.0150039	F	0.07946	..	..	..	..	..	NA	NA	NA	59094	0.0479265	..	..	NA	NA	PASS
NDW	Niederwünsch	51.35	11.8	Saxony-Anhalt	Germany	Eastern Germany	SP	Ind 2671:35147:1 a	1000 CE - 1200 CE		NDW153	NDW153.A0101	Single-stranded	non	22774145	9858848	474000	1.95192	43.2897	8.26739	0.19831	0.00951429	59.1413	60	44.845	0.8962	0.00840073	F	0.1586	..	..	..	..	..	0.01	0	0.02	113388	0.0919601	..	..	H13a1a1	0.9674	PASS
NDW	Niederwünsch	51.35	11.8	Saxony-Anhalt	Germany	Eastern Germany	SP	Ind 2671:35159:1 a	1000 CE - 1200 CE		NDW154	NDW154.A0101	Single-stranded	non	17976551	267593	14277	1.94665	1.48857	0.336035	0.180043	0.0155362	55.4293	53	43.0948	0.918253	0.0321155	F	0.00544	..	..	..	..	..	NA	NA	NA	4255	0.0034509	..	..	NA	NA	QUESTIONABLE Critical (low coverage)	Identical to NDW126
NDW	Niederwünsch	51.35	11.8	Saxony-Anhalt	Germany	Eastern Germany	SP	Ind 2671:35165:1 a	1000 CE - 1200 CE		NDW155	NDW155.A0101	Single-stranded	non	23140023	119016	21342	1.82068	0.51433	0.178965	0.166738	0.0157597	53.3977	51	43.6886	0.872752	0.0177632	F	0.00656	..	..	..	..	..	NA	NA	NA	5058	0.00410215	..	..	NA	NA	QUESTIONABLE Critical (low coverage)
NDW	Niederwünsch	51.35	11.8	Saxony-Anhalt	Germany	Eastern Germany	SP	Ind 2671:35225:1 a	1000 CE - 1200 CE		NDW156	NDW156.A0101	Single-stranded	non	14326031	10098806	5066859	1.49827	70.4927	35.3237	0.236247	0.0131411	49.83	48	43.5378	0.437788	0.574452	M	1.97824	3835	0.008881	0.00174	0.008733	5.28e-14	0	0	0.01	631381	0.512064	R1a1a1b1a2b3a4a2~	FGC15014,Y2607	W1e1	0.926	PASS
NDW	Niederwünsch	51.35	11.8	Saxony-Anhalt	Germany	Eastern Germany	SP	Ind 2 (without ID) (additional ind)	1000 CE - 1200 CE		NDW157	NDW157.A0101	Single-stranded	non	23006171	16056682	5159598	1.67866	69.7929	28.4316	0.114615	0.00468964	55.7688	55	43.8203	0.939606	0.00928368	F	1.98981	..	..	..	..	..	0.01	0	0.02	716792	0.581334	..	..	H2a2a1	0.5	PASS
NDW	Niederwünsch	51.35	11.8	Saxony-Anhalt	Germany	Eastern Germany	SP	Ind 2671:35347:1 a	1000 CE - 1200 CE		NDW158	NDW158.A0101	Single-stranded	non	18332299	11929570	6137678	1.48551	65.0741	37.3364	0.204022	0.00951752	53.5212	51	43.8107	0.447813	0.510834	M	1.99917	4574	0.008751	0.00157	0.008875	4.46e-15	NA	NA	NA	716113	0.580783	R1a1a1b1a2b3a4a2~	FGC15014,Y2607	NA	NA	PASS
NDW	Niederwünsch	51.35	11.8	Saxony-Anhalt	Germany	Eastern Germany	SP	Ind 2671:35363:1 a	1000 CE - 1200 CE		NDW159	NDW159.A0101	Single-stranded	non	21131008	967260	178303	1.81566	4.57744	1.00301	0.211957	0.0137308	55.0627	53	44.7951	0.837056	0.00870959	F	0.07706	..	..	..	..	..	NA	NA	NA	56083	0.0454845	..	..	NA	NA	PASS
NDW	Niederwünsch	51.35	11.8	Saxony-Anhalt	Germany	Eastern Germany	SP	Ind 2671:35389:3 a	1000 CE - 1200 CE		NDW160	NDW160.A0101	Single-stranded	non	14679964	10577484	5276069	1.5012	72.0539	34.0697	0.226748	0.0121134	51.7074	50	43.3491	0.867953	0.00872758	F	2.11121	..	..	..	..	..	0.01	0	0.02	674134	0.546737	..	..	W1e1	0.9676	PASS
NDW	Niederwünsch	51.35	11.8	Saxony-Anhalt	Germany	Eastern Germany	SP	Ind 2671:35389:3 a	1000 CE - 1200 CE		NDW161	NDW161.A0101	Single-stranded	non	12903064	9221590	6352660	1.31111	71.4682	34.2626	0.204709	0.00890119	57.2648	57	42.9943	0.922444	0.00798171	F	2.97712	..	..	..	..	..	0.01	0	0.02	784405	0.636169	..	..	H1c	1	PASS	Identical to NDW163
NDW	Niederwünsch	51.35	11.8	Saxony-Anhalt	Germany	Eastern Germany	SP	Ind 2671:35389:3 a	1000 CE - 1200 CE		NDW162	NDW162.A0101	Single-stranded	non	15353754	4731708	203941	1.9569	30.8179	5.99597	0.177681	0.00732393	58.1715	61	41.6948	0.970303	0.0141879	F	0.08673	..	..	..	..	..	0.01	0	0.02	62742	0.0508851	..	..	H2a2a1	0.5	PASS
NDW	Niederwünsch	51.35	11.8	Saxony-Anhalt	Germany	Eastern Germany	SP	Ind 2671:35389:3 a	1000 CE - 1200 CE		NDW163	NDW163.A0101	Single-stranded	non	20796739	14872249	8502039	1.42833	71.5124	34.6565	0.202953	0.0092455	53.9418	53	44.3395	0.869744	0.00688002	F	3.73019	..	..	..	..	..	0.01	0	0.02	840359	0.681549	..	..	W1e1	0.9602	PASS
NDW	Niederwünsch	51.35	11.8	Saxony-Anhalt	Germany	Eastern Germany	SP	Ind 2671:35114:1 a	1000 CE - 1200 CE		NDW164	NDW164.A0101	Single-stranded	non	34404747	14361237	450389	1.96864	41.742	6.24674	0.221055	0.0103998	53.8728	52	43.4951	0.918142	0.0134913	F	0.14302	..	..	..	..	..	0.02	0.01	0.03	104306	0.0845944	..	..	U5a1b	0.8268	PASS
NDW	Niederwünsch	51.35	11.8	Saxony-Anhalt	Germany	Eastern Germany	SP	Ind 2671:35123:2 a	1000 CE - 1200 CE		NDW165	NDW165.A0101	Single-stranded	non	32946149	100794	4491	1.95544	0.305936	0.159699	0.213097	0.0186782	54.1461	54	42.3605	1.1231	0	F	0.00139	..	..	..	..	..	NA	NA	NA	1054	0.00085482	..	..	NA	NA	QUESTIONABLE Critical (low coverage)
NDW	Niederwünsch	51.35	11.8	Saxony-Anhalt	Germany	Eastern Germany	SP	Ind 2671:35388:1 a	1000 CE - 1200 CE		NDW166	NDW166.A0101	Single-stranded	non	17772581	3852283	81853	1.97875	21.6754	2.39886	0.190522	0.00997634	59.5132	60	43.5794	0.448754	0.59378	M	0.03828	7	NA	NA	NA	NA	0.01	0	0.02	28359	0.0229998	R1a1a1~	CTS10080,M755,PF6208	H26c	0.9288	QUESTIONABLE Moderate (mtDNA contamination PASS, Y chromosome contamination FAIL, Damage PASS)
NDW	Niederwünsch	51.35	11.8	Saxony-Anhalt	Germany	Eastern Germany	SP	Ind 2 (adult	1000 CE - 1200 CE		NDW167	NDW167.A0101	Single-stranded	non	26092983	13084971	790368	1.9396	50.1475	8.46581	0.187024	0.00946159	54.1366	53	42.6229	0.939553	0.0096323	F	0.33134	..	..	..	..	..	0.01	0	0.02	208808	0.169348	..	..	U2e2a1d	0.9907	PASS	Identical to NDW163
NDW	Niederwünsch	51.35	11.8	Saxony-Anhalt	Germany	Eastern Germany	SP	Ind 2671:35493:1 a	1000 CE - 1200 CE		NDW168	NDW168.A0101	Single-stranded	non	14282376	6659439	1057840	1.84115	46.627		0.157354	0.00788881	57.8591	58	44.2809	0.876335	0.00938442	F	0.43541	..	..	..	..	..	0.01	0	0.02	275385	0.223343	..	..	U5a2a1	0.9789	PASS
NDW	Niederwünsch	51.35	11.8	Saxony-Anhalt	Germany	Eastern Germany	SP	Ind 2671:35503:1 a	1000 CE - 1200 CE		NDW169	NDW169.A0101	Single-stranded	non	23524761	6595973	119391	1.9819	28.0384		0.22432	0.0102624	60.3832	62	44.0169	0.458711	0.524423	M	0.04295	4	NA	NA	NA	NA	0	0	0.01	31802	0.0257921	R1a1a1~	CTS10993,M793	U4a2b	1	QUESTIONABLE Moderate (mtDNA contamination PASS, Y chromosome contamination FAIL, Damage PASS)
NDW	Niederwünsch	51.35	11.8	Saxony-Anhalt	Germany	Eastern Germany	SP	Ind 2671:35505:1 a	1000 CE - 1200 CE		NDW170	NDW170.A0101	Single-stranded	non	17698834	12965814	6176897	1.5236	73.258		0.176407	0.0067868	52.5081	51	43.1575	0.950509	0.00731635	F	2.18449	..	..	..	..	..	0.01	0	0.02	741332	0.601236	..	..	U8b1b2	0.9196	PASS
NDW	Niederwünsch	51.35	11.8	Saxony-Anhalt	Germany	Eastern Germany	SP	Ind 2 (additional ind)	1000 CE - 1200 CE		NDW171	NDW171.A0101	Single-stranded	non	20243044	5111443	114791	1.97754	25.2504		0.157999	0.0108227	61.9338	64	43.9492	0.469111	0.488854	M	0.04925	19	-0.01581	0.0121	-0.009136	7.36e-18	NA	NA	NA	36137	0.0293079	R1a1a~	F3185,M771	NA	NA	QUESTIONABLE Moderate (mtDNA contamination FAIL, Damage PASS)
NDW	Niederwünsch	51.35	11.8	Saxony-Anhalt	Germany	Eastern Germany	SP	Ind 2671:35510:1 a	1000 CE - 1200 CE		NDW172	NDW172.A0101	Single-stranded	non	19504175	4664010	61080	1.9869	23.9129		0.186026	0.0082029	62.5245	65	43.1139	0.913566	0.0190149	F	0.03238	..	..	..	..	..	NA	NA	NA	24166	0.0195991	..	..	NA	NA	QUESTIONABLE Moderate (mtDNA contamination FAIL, Y chromosome contamination FAIL, Damage PASS)
NDW	Niederwünsch	51.35	11.8	Saxony-Anhalt	Germany	Eastern Germany	SP	Ind 2671:35519:1 a	1000 CE - 1200 CE		NDW173	NDW173.A0101	Single-stranded	non	26704051	17315300	5362835	1.69028	64.8415		0.226968	0.01248	51.6999	50	44.711	0.844361	0.0105247	F	2.11473	..	..	..	..	..	0.01	0	0.02	694961	0.563628	..	..	H1b1	0.9357	PASS
NDW	Niederwünsch	51.35	11.8	Saxony-Anhalt	Germany	Eastern Germany	SP	Ind 2671:35535:1 a	1000 CE - 1200 CE		NDW174	NDW174.A0101	Single-stranded	non	26451121	20266256	8992318	1.55629	76.6178		0.208266	0.0081713	55.9198	55	42.1145	0.494353	0.591271	M	3.49832	8512	0.005312	0.00087	0.005509	2.3e-14	0.01	0	0.02	878928	0.712829	R1a1a1b1a3a1a	CTS4179	H5a1	1	PASS
NDW	Niederwünsch	51.35	11.8	Saxony-Anhalt	Germany	Eastern Germany	SP	Ind 2671:35238:1 a	1000 CE - 1200 CE		NDW175	NDW175.A0101	Single-stranded	non	21643390	12402030	1111450	1.91038	57.3017		0.127145	0.00608958	63.5067	68	43.1901	0.473546	0.490344	M	0.42428	414	0.004846	0.00492	0.00375	7.05e-17	0	0	0.01	271358	0.220077	R1a1a1~	CTS11913,M801,PF6228	H1n+146	0.9426	PASS
NDW	Niederwünsch	51.35	11.8	Saxony-Anhalt	Germany	Eastern Germany	SP	Ind 2671:35116:1 a	1000 CE - 1200 CE		NDW176	NDW176.A0101	Single-stranded	non	19463243	10615508	2356564	1.77801	54.5413		0.217461	0.00945613	51.1304	48	42.7923	0.466232	0.526295	M	0.85104	1434	0.014443	0.00397	0.012668	4.66e-15	0.01	0	0.02	444971	0.360881	G2a2b2a1a1b1	Z3205	T2f1a1	0.9082	PASS
NDW	Niederwünsch	51.35	11.8	Saxony-Anhalt	Germany	Eastern Germany	SP	Ind 2671:35423:1 a	1000 CE - 1200 CE		NDW177	NDW177.A0101	Single-stranded	non	23100167	5404576	87762	1.98376	23.3963		0.194914	0.00999821	60.7883	62	43.9549	0.45509	0.528748	M	0.03854	3	NA	NA	NA	NA	0.01	0	0.02	28755	0.0233209	R1a1a1~	CTS7191,M719,PF6198	H11a	1	QUESTIONABLE Moderate (mtDNA contamination PASS, Y chromosome contamination FAIL, Damage PASS)
NDW	Niederwünsch	51.35	11.8	Saxony-Anhalt	Germany	Eastern Germany	SP	Ind 2671:35223:1 a	1000 CE - 1200 CE		NDW178	NDW178.A0101	Single-stranded	non	22670709	11425235	600294	1.94746	50.3965		0.181476	0.00854173	50.2705	48	44.0753	0.892419	0.00848119	F	0.19617	..	..	..	..	..	0.01	0	0.02	136233	0.110488	..	..	H1b1+16362	1	PASS	Identical to NDW157
NDW	Niederwünsch	51.35	11.8	Saxony-Anhalt	Germany	Eastern Germany	SP	Ind 2671:35325:1 a	1000 CE - 1200 CE		NDW179	NDW179.A0101	Single-stranded	non	27177398	13525046	492038	1.96362	49.7658	6.6576	0.201682	0.00946359	56.1625	55	43.6189	0.454163	0.50802	M	0.23433	168	0.005194	0.00818	0.005899	3.14e-16	0.01	0	0.02	155997	0.126517	R1a1a1~	M782,PF6218	H6a1a2b1	1	PASS
NDW	Niederwünsch	51.35	11.8	Saxony-Anhalt	Germany	Eastern Germany	SP	Ind 2671:35522:1 a	1000 CE - 1200 CE		NDW180	NDW180.A0101	Single-stranded	non	15363833	7183982	414725	1.94227	46.759	6.58446	0.208845	0.00856164	59.5772	61	44.7785	0.861025	0.00889314	F	0.16382	..	..	..	..	..	0.01	0	0.02	114509	0.0928693	..	..	H11a	0.9523	PASS
NDW	Niederwünsch	51.35	11.8	Saxony-Anhalt	Germany	Eastern Germany	SP	Ind 2671:35543:1 a	1000 CE - 1200 CE		NDW181	NDW181.A0101	Single-stranded	non	19288784	14248003	6587900	1.53763	73.8668	38.0882	0.191755	0.0090852	56.2024	55	43.9032	0.443659	0.582391	M	2.76182	6142	0.004802	0.00109	0.004485	4.36e-14	0.01	0	0.02	794572	0.644415	R1a1a1b1a2b3a4a2~	FGC15014,Y2607	H11a	0.9458	PASS
NDW	Niederwünsch	51.35	11.8	Saxony-Anhalt	Germany	Eastern Germany	SP	Ind 2671:35420:1 a	1000 CE - 1200 CE		NDW182	NDW182.A0101	Single-stranded	non	24201230	16511326	3260562	1.80253	68.2252		0.150537	0.00702224	54.9228	54	44.9453	0.855453	0.00804225	F	1.30097	..	..	..	..	..	0.01	0	0.02	563692	0.457166	..	..	H11a	1	PASS
NDW	Niederwünsch	51.35	11.8	Saxony-Anhalt	Germany	Eastern Germany	SP	Ind 2671:35426:1 a	1000 CE - 1200 CE		NDW183	NDW183.A0101	Single-stranded	non	20228756	16408052	9217993	1.4382	81.1125		0.186177	0.00784869	58.1497	59	41.9734	0.968672	0.0129609	F	3.58384	..	..	..	..	..	0.01	0	0.02	871306	0.706648	..	..	I1a1	0.7686	PASS
NDW	Niederwünsch	51.35	11.8	Saxony-Anhalt	Germany	Eastern Germany	SP	Ind 2671:35161:1 a	1000 CE - 1200 CE		NDW184	NDW184.A0101	Single-stranded	non	19272736	15312894	10817402	1.29358	79.4537		0.199233	0.00718767	56.1453	56	42.7138	0.494099	0.652434	M	4.65711	9287	0.005669	0.000798	0.004885	2.74e-14	0.01	0	0.02	883961	0.716911	R1a1a1b1a2b3a~	FGC4501,V2834,Y2194	H11a	0.9458	PASS
NDW	Niederwünsch	51.35	11.8	Saxony-Anhalt	Germany	Eastern Germany	SP	Ind 2 (child	1000 CE - 1200 CE		NDW185	NDW185.A0101	Single-stranded	non	18119135	8464864	856036	1.89887	46.7178		0.173591	0.00897509	60.5381	62	43.4779	0.92166	0.0121893	F	0.32903	..	..	..	..	..	0.01	0	0.02	219521	0.178036	..	..	H1a	1	PASS	Identical to NDW126
NDW	Niederwünsch	51.35	11.8	Saxony-Anhalt	Germany	Eastern Germany	SP	Ind 2671:35461:1 a	1000 CE - 1200 CE		NDW186	NDW186.A0101	Single-stranded	non	18059469	12223282	4085970	1.66572	67.6835		0.223088	0.00928271	52.6877	51	43.5207	0.897547	0.0079343	F	1.50987	..	..	..	..	..	0.01	0	0.02	630155	0.511069	..	..	X2b	0.974	PASS
NDW	Niederwünsch	51.35	11.8	Saxony-Anhalt	Germany	Eastern Germany	SP	Ind 2671:35393:1 a	1000 CE - 1200 CE		NDW187	NDW187.A0101	Single-stranded	non	22056575	16521928	8559305	1.48194	74.907		0.172919	0.00584123	62.3182	66	42.6711	0.959155	0.0093954	F	4.00239	..	..	..	..	..	0.01	0	0.02	886283	0.718795	..	..	T2b	0.9607	PASS
NDW	Niederwünsch	51.35	11.8	Saxony-Anhalt	Germany	Eastern Germany	SP	Ind 2671:35408:1 a	1000 CE - 1200 CE		NDW188	NDW188.A0101	Single-stranded	non	6702419	1256860	451771	1.64056	18.7523	6.75553	0.107671	0.00711649	51.7446	48	43.3183	0.898151	0.0114269	F	0.10999	..	..	..	..	..	NA	NA	NA	79228	0.0642556	..	..	NA	NA	PASS
NDW	Niederwünsch	51.35	11.8	Saxony-Anhalt	Germany	Eastern Germany	SP	Ind 2671:35419:1 a	1000 CE - 1200 CE		NDW189	NDW189.A0101	Single-stranded	non	26907019	21525792	13284626	1.38285	80.0007	53.681	0.140615	0.00800911	59.5216	61	41.4595	0.993929	0.00436802	F	4.83613	..	..	..	..	..	0	0	0.01	941350	0.763455	..	..	H3+152	0.9568	PASS
NDW	Niederwünsch	51.35	11.8	Saxony-Anhalt	Germany	Eastern Germany	SP	Ind 2671:35427:1 a	1000 CE - 1200 CE		NDW190	NDW190.A0101	Single-stranded	non	35735358	26580475	15740488	1.40782	74.3814	48.9073	0.165088	0.00898858	53.0066	51	43.3162	0.88355	0.0117274	F	5.14876	..	..	..	..	..	0	0	0.01	950436	0.770824	..	..	U4a2b	1	PASS
NDW	Niederwünsch	51.35	11.8	Saxony-Anhalt	Germany	Eastern Germany	SP	Ind 2671:35415:2 a	1000 CE - 1200 CE		NDW191	NDW191.A0101	Single-stranded	non	28303001	16406638	3076025	1.81251	57.9678	17.8999	0.076351	0.00545817	63.9412	71	42.787	0.943683	0.00906983	F	1.02359	..	..	..	..	..	0.01	0	0.02	527575	0.427875	..	..	V7a	0.9695	PASS
NDW	Niederwünsch	51.35	11.8	Saxony-Anhalt	Germany	Eastern Germany	SP	Ind 2671:35532:1 a	1000 CE - 1200 CE		NDW192	NDW192.A0101	Single-stranded	non	36962191	21578495	7851959	1.63612	58.3799	23.562	0.225957	0.0119305	55.2279	54	42.2197	0.952535	0.00549749	F	2.55091	..	..	..	..	..	0	0	0.01	821107	0.665935	..	..	HV9b	0.911	PASS
NDW	Niederwünsch	51.35	11.8	Saxony-Anhalt	Germany	Eastern Germany	SP	Ind 2671:35428:1 a	1000 CE - 1200 CE		NDW193	NDW193.A0101	Single-stranded	non	36472927	7008091	1348197	1.80762	19.2145	15.0107	0.0257104	0.00364073	42.5455	40	43.9913	0.58522	0.446043	M	0.05009	12	NA	NA	NA	NA	0.01	0	0.02	37461	0.0303817	R1a1a~	CTS3551,PF6183	H2a2a1	0.5	QUESTIONABLE Critical (low coverage)
NDW	Niederwünsch	51.35	11.8	Saxony-Anhalt	Germany	Eastern Germany	SP	Ind 2671:35110:2 a	1000 CE - 1200 CE		NDW194	NDW194.A0101	Single-stranded	non	20259646	12825421	5856949	1.54333	63.3053	30.3261	0.244836	0.0113352	53.1533	51	43.2948	0.90306	0.00849158	F	2.33109	..	..	..	..	..	0.01	0	0.02	701742	0.569128	..	..	T2b35	0.9511	PASS
NDW	Niederwünsch	51.35	11.8	Saxony-Anhalt	Germany	Eastern Germany	SP	Ind 2671:35482:1 a	1000 CE - 1200 CE		NDW195	NDW195.A0101	Single-stranded	non	25446602	10643773	1471025	1.86179	41.8279	16.4135	0.108427	0.00553689	46.9333	43	43.1721	0.478137	0.462884	M	0.17625	102	-0.004834	0.00363	-0.001902	2.18e-17	0	0	0.01	125989	0.10218	R1a1a1~	M782,PF6218	U5b2a1a1	0.9592	PASS
NDW	Niederwünsch	51.35	11.8	Saxony-Anhalt	Germany	Eastern Germany	SP	Ind 2671:35559:1 a	1000 CE - 1200 CE		NDW196	NDW196.A0101	Single-stranded	non	20408262	4701538	557951	1.88133	23.0374	4.56029	0.15353	0.00934546	54.3619	52	43.9567	0.888075	0.0246638	F	0.18762	..	..	..	..	..	0.01	0	0.02	129980	0.105417	..	..	U5b1e1	0.9283	PASS
NDW	Niederwünsch	51.35	11.8	Saxony-Anhalt	Germany	Eastern Germany	SP	Ind 2671:35506:1 a	1000 CE - 1200 CE		NDW197	NDW197.A0101	Single-stranded	non	25464107	9756305	2721317	1.72107	38.3139	13.8211	0.12992	0.00789146	49.6683	46	44.53	0.425187	0.479698	M	0.7105	965	0.00652	0.00363	0.006783	4.15e-15	0.01	0	0.02	389577	0.315955	R1a1a1b1a2b3a4a2~	FGC15014,Y2607	U4a2b	1	PASS
NDW	Niederwünsch	51.35	11.8	Saxony-Anhalt	Germany	Eastern Germany	SP	Ind 2671:35333:1 a	1000 CE - 1200 CE		NDW198	NDW198.A0101	Single-stranded	non	22075953	14408829	6913288	1.52021	65.2693	35.2697	0.192098	0.0128507	59.1214	60	42.9353	0.47997	0.630868	M	2.81107	6687	0.008072	0.00122	0.007312	5.81e-14	0.01	0	0.02	768295	0.623104	R1a1a1b1a2b3a4a2~	FGC15010,Y2608	H36	1	PASS
NDW	Niederwünsch	51.35	11.8	Saxony-Anhalt	Germany	Eastern Germany	SP	Ind 2671:35405:1 a	1000 CE - 1200 CE		NDW199	NDW199.A0101	Single-stranded	non	13477206	9143700	5007115	1.4524	67.8457	38.5626	0.182313	0.0105856	54.236	52	43.9093	0.876375	0.0133147	F	2.0168	..	..	..	..	..	0.01	0	0.02	622406	0.504785	..	..	U5a2e	0.9735	PASS	Identical to NDW082
NDW	Niederwünsch	51.35	11.8	Saxony-Anhalt	Germany	Eastern Germany	SP	Ind 2671:30122:00001 a	1000 CE - 1200 CE		NDW200	NDW200.A0101	Single-stranded	non	12335257	6392462	1037422	1.83771	51.8227	19.686	0.194014	0.00996963	49.0778	46	41.4165	0.951945	0.0153096	F	0.1769	..	..	..	..	..	0	0	0.01	127094	0.103076	..	..	K1a1	0.9719	PASS
OBM	Obermöllern	51.16	11.67	Saxony-Anhalt	Germany	Eastern Germany	MP	Ind 25:676	400 CE - 600 CE		OBM001	OBM001.A0101	Single-stranded	non	17658314	14680813	10213450	1.3043	83.1382	63.6126	0.171323	0.0087171	51.0534	49	43.2313	0.92463	0.00773952	F	3.48326	..	..	..	..	..	0.01	0	0.02	808374	0.655609	..	..	U5a1a1i	1	PASS
OBM	Obermöllern	51.16	11.67	Saxony-Anhalt	Germany	Eastern Germany	MP	Ind 25:677	400 CE - 600 CE		OBM002	OBM002.A0101	Single-stranded	non	25706880	11407829	2437860	1.7863	44.3766	13.2625	0.0942632	0.00621464	56.5331	56	42.9248	0.879027	0.0678302	F	0.67808	..	..	..	..	..	0.02	0.01	0.03	392021	0.317937	..	..	H2a1	1	PASS
OBM	Obermöllern	51.16	11.67	Saxony-Anhalt	Germany	Eastern Germany	MP	Ind 25:678	400 CE - 600 CE		OBM003	OBM003.A0101	Single-stranded	non	16485791	4260596	810691	1.80972	25.844	11.7802	0.0497654	0.00409885	44.1374	40	43.5993	0.517143	0.489027	M	0.05943	24	NA	NA	NA	NA	0	0	0.01	44089	0.0357571	I1	Z2856	H45a	0.9596	PASS
OBM	Obermöllern	51.16	11.67	Saxony-Anhalt	Germany	Eastern Germany	MP	Ind 25:680 a	400 CE - 600 CE		OBM004	OBM004.A0101	Single-stranded	non	24942258	8837599	1653035	1.81295	35.4322	18.7599	0.0463115	0.0037085	46.9125	42	42.9958	0.901996	0.0339859	F	0.19647	..	..	..	..	..	0.01	0	0.02	137319	0.111369	..	..	J1c7	0.6253	PASS
OBM	Obermöllern	51.16	11.67	Saxony-Anhalt	Germany	Eastern Germany	MP	Ind 25:681	400 CE - 600 CE		OBM005	OBM005.A0101	Single-stranded	non	19196210	16286090	12090008	1.25765	84.8401	68.7169	0.150801	0.00740081	58.9529	60	43.497	0.470903	0.609749	M	4.35566	9254	0.005498	0.000809	0.00544	8.94e-14	0.01	0	0.02	885481	0.718144	I1a2a1a1~	S439,Z61	W3a1	0.9614	PASS
OBM	Obermöllern	51.16	11.67	Saxony-Anhalt	Germany	Eastern Germany	MP	Ind 25:682	400 CE - 600 CE		OBM006	OBM006.A0101	Single-stranded	non	22648397	12028411	2119801	1.82377	53.1093	17.8333	0.114575	0.00748976	57.8852	59	41.9549	0.972684	0.0106891	F	0.48287	..	..	..	..	..	0	0	0.01	306303	0.248418	..	..	H1u	0.885	PASS
OBM	Obermöllern	51.16	11.67	Saxony-Anhalt	Germany	Eastern Germany	MP	Ind 25:683	400 CE - 600 CE		OBM007	OBM007.A0101	Single-stranded	non	20903199	16316922	11437667	1.29903	78.0594	56.7838	0.139652	0.00716835	48.9488	46	44.5727	0.443429	0.574912	M	3.8451	7374	0.008164	0.00114	0.008203	2.83e-14	0.01	0	0.02	832030	0.674794	R1b1a1b1a1a1c2b2a1b6	S26063	K1d	0.9662	PASS
OBM	Obermöllern	51.16	11.67	Saxony-Anhalt	Germany	Eastern Germany	MP	Ind 25:684	400 CE - 600 CE		OBM008	OBM008.A0101	Single-stranded	non	17342633	4000131	997050	1.75075	23.0653	13.6416	0.0592369	0.00733565	45.0431	42	43.7414	0.445203	0.48739	M	0.08061	24	NA	NA	NA	NA	0.01	0	0.02	58999	0.0478495	R1b1a1b1a	L51,M412,PF6536,S167	H1a	0.8853	PASS
OBM	Obermöllern	51.16	11.67	Saxony-Anhalt	Germany	Eastern Germany	MP	Ind 25:685	400 CE - 600 CE		OBM009	OBM009.A0101	Single-stranded	non	34729077	4862351	670909	1.86202	14.0008	5.36745	0.0515179	0.00549811	41.177	38	44.0198	0.480102	0.424202	M	0.03306	2	NA	NA	NA	NA	0.01	0	0.02	25101	0.0203574	NA	NA	U5a1a1c	0.987	QUESTIONABLE Moderate (mtDNA contamination PASS, Y chromosome contamination FAIL, Damage PASS)
OBM	Obermöllern	51.16	11.67	Saxony-Anhalt	Germany	Eastern Germany	MP	Ind 25:686	400 CE - 600 CE		OBM010	OBM010.A0101	Single-stranded	non	20885913	18003730	13181709	1.26784	86.2003	69.9351	0.168683	0.00941676	54.951	53	41.9483	0.957123	0.0147283	F	4.69716	..	..	..	..	..	0.01	0	0.02	912326	0.739916	..	..	T2f1a1	0.9306	PASS
OBM	Obermöllern	51.16	11.67	Saxony-Anhalt	Germany	Eastern Germany	MP	Ind 25:687	400 CE - 600 CE		OBM011	OBM011.A0101	Single-stranded	non	20902540	7426154	1972057	1.73444	35.5275	8.45698	0.193994	0.0114987	55.8757	54	43.1412	0.458241	1.01425	M	0.73335	1146	0.013078	0.0042	0.014227	1.11e-14	0.01	0	0.02	402829	0.326703	G2a2b2a1a1b1	CTS9737,Z1815	T1a1	0.926	PASS
OBM	Obermöllern	51.16	11.67	Saxony-Anhalt	Germany	Eastern Germany	MP	Ind 25:689 a	400 CE - 600 CE		OBM012	OBM012.A0101	Single-stranded	non	27987065	13444372	2407175	1.82095	48.0378	16.9966	0.132807	0.00867128	50.6599	47	43.2161	0.460803	0.477919	M	0.47487	466	0.008221	0.0054	0.005725	4.68e-16	0.01	0	0.02	301319	0.244376	I1a2	S244,Z58	W3a1	0.9693	PASS	Identical to OBM005
OBM	Obermöllern	51.16	11.67	Saxony-Anhalt	Germany	Eastern Germany	MP	Ind 25:689 b	400 CE - 600 CE		OBM013	OBM013.A0101	Single-stranded	non	25357955	17831166	7381718	1.58602	70.3178	38.0613	0.166625	0.00910507	52.2597	49	42.026	0.489606	0.51938	M	2.08446	5202	0.010096	0.00164	0.009005	8.13e-15	0.01	0	0.02	767109	0.622142	E1b1b1a1b1a10	S2979	U5a1b1	1	PASS
OBM	Obermöllern	51.16	11.67	Saxony-Anhalt	Germany	Eastern Germany	MP	Ind 25:690	400 CE - 600 CE		OBM014	OBM014.A0101	Single-stranded	non	22393317	8191767	2192131	1.7324	36.5813	26.14	0.0622974	0.00905846	47.5879	44	43.3716	0.873262	0.0770008	F	0.20817	..	..	..	..	..	0.01	0	0.02	146509	0.118822	..	..	U5b1c	0.9585	PASS
OBM	Obermöllern	51.16	11.67	Saxony-Anhalt	Germany	Eastern Germany	MP	Ind 25:691	400 CE - 600 CE		OBM015	OBM015.A0101	Single-stranded	non	18848440	3586712	1113724	1.68949	19.0292	13.9346	0.035411	0.00297008	40.6273	38	44.0218	0.824345	0.0349716	F	0.04759	..	..	..	..	..	0.01	0	0.02	36011	0.0292057	..	..	U5a1b1	1	QUESTIONABLE Critical (low coverage)
OBM	Obermöllern	51.16	11.67	Saxony-Anhalt	Germany	Eastern Germany	MP	Ind 25:692	400 CE - 600 CE		OBM016	OBM016.A0101	Single-stranded	non	20397351	5429962	1201102	1.7788	26.6209	21.3336	0.0198162	0.00340081	42.7573	40	44.1493	0.606115	0.359689	M	0.0371	10	NA	NA	NA	NA	0.01	0	0.02	28192	0.0228643	I1	Z2844	J1c8a1	0.9475	QUESTIONABLE Critical (low coverage)
OBM	Obermöllern	51.16	11.67	Saxony-Anhalt	Germany	Eastern Germany	MP	Ind 25:693	400 CE - 600 CE		OBM017	OBM017.A0101	Single-stranded	non	18958371	12533539	5178556	1.58682	66.1108	33.4307	0.163876	0.0085205	54.3271	52	40.3628	1.0331	0.00960424	F	1.5449	..	..	..	..	..	0.01	0	0.02	641872	0.520572	..	..	U8b1b	0.9299	PASS
OBM	Obermöllern	51.16	11.67	Saxony-Anhalt	Germany	Eastern Germany	MP	Ind 25:709	400 CE - 600 CE		OBM018	OBM018.A0101	Single-stranded	non	21653176	18303228	14174014	1.2256	84.5291	69.7581	0.178408	0.00857273	53.2558	52	41.7529	0.950905	0.0153473	F	4.86769	..	..	..	..	..	0.01	0	0.02	883705	0.716704	..	..	W3a1	0.8584	PASS
OBM	Obermöllern	51.16	11.67	Saxony-Anhalt	Germany	Eastern Germany	MP	Ind 25:710	400 CE - 600 CE		OBM019	OBM019.A0101	Single-stranded	non	12860792	4101470	1099431	1.73194	31.8913	28.2983	0.0229136	0.00287352	42.6768	40	42.0904	0.929208	0.0659086	F	0.03028	..	..	..	..	..	NA	NA	NA	22501	0.0182488	..	..	NA	NA	QUESTIONABLE Critical (low coverage)	Identical to OBM020
OBM	Obermöllern	51.16	11.67	Saxony-Anhalt	Germany	Eastern Germany	MP	Ind 25:711	400 CE - 600 CE		OBM020	OBM020.A0101	Single-stranded	non	19798298	13827886	8267184	1.40214	69.8438	44.7618	0.191638	0.00970673	45.3278	43	44.6853	0.847368	0.00431965	F	2.40728	..	..	..	..	..	0.01	0	0.02	698976	0.566885	..	..	H1u	0.885	PASS
OBM	Obermöllern	51.16	11.67	Saxony-Anhalt	Germany	Eastern Germany	MP	Ind 25:712	400 CE - 600 CE		OBM021	OBM021.A0101	Single-stranded	non	26603171	9168015	2212962	1.75862	34.4621	21.6289	0.13496	0.00732147	43.6804	41	42.8457	0.469393	0.506135	M	0.22448	152	-0.006696	0.00255	-0.002958	6.39e-17	0.01	0	0.02	155723	0.126295	R1b1a1b	CTS12972,FGC52,PF6532	T1	0.581	PASS
OBM	Obermöllern	51.16	11.67	Saxony-Anhalt	Germany	Eastern Germany	MP	Ind 27:524	400 CE - 600 CE		OBM022	OBM022.A0101	Single-stranded	non	27005088	23134677	17440628	1.24613	85.6678	70.2844	0.182178	0.0127089	53.6487	52	42.7241	0.924493	0.00469655	F	6.17291	..	..	..	..	..	0.01	0	0.02	946470	0.767607	..	..	H1c3	0.9887	PASS
OBM	Obermöllern	51.16	11.67	Saxony-Anhalt	Germany	Eastern Germany	MP	Ind 27:525 a	400 CE - 600 CE		OBM023	OBM023.A0101	Single-stranded	non	25155867	19969240	11714467	1.41337	79.382	54.1194	0.220138	0.0118477	54.0852	52	42.0095	0.489495	0.553376	M	3.95101	9645	0.015223	0.00136	0.014594	1.13e-13	0.01	0	0.02	921781	0.747584	R1b1a1b1a1a1c1a2a1~	L132.2	U5b2a2b1	1	PASS
OBM	Obermöllern	51.16	11.67	Saxony-Anhalt	Germany	Eastern Germany	MP	Ind 27:526 a Ind1	400 CE - 600 CE		OBM024	OBM024.A0101	Single-stranded	non	31281105	24828711	10775212	1.56602	79.3729	57.753	0.187317	0.00966341	48.1106	45	44.1468	0.889709	0.00703946	F	2.25304	..	..	..	..	..	0.01	0	0.02	790329	0.640974	..	..	H1u	0.885	PASS
OBM	Obermöllern	51.16	11.67	Saxony-Anhalt	Germany	Eastern Germany	MP	Ind 27:526 a Ind2	400 CE - 600 CE		OBM025	OBM025.A0101	Single-stranded	non	22038429	15960814	7184186	1.54989	72.4226	37.9762	0.0717229	0.00510319	64.6898	73	41.9714	0.497323	0.539365	M	2.58023	7185	0.002736	0.000799	0.00241	2.46e-14	0.01	0	0.02	814699	0.660738	R1b1a1b1a1a1b	S493,YSC0000053,Z18	U5b2a2b1	1	PASS
OBM	Obermöllern	51.16	11.67	Saxony-Anhalt	Germany	Eastern Germany	SP	Ind 30:352	900 CE -1100 CE		OBM026	OBM026.A0101	Single-stranded	non	29552421	14329233	6129550	1.57224	48.4875	20.2297	0.145487	0.00973588	52.0349	50	43.7819	0.86815	0.00518104	F	2.06148	..	..	..	..	..	0.01	0	0.02	693639	0.562556	..	..	T2b	0.9783	PASS
OBM	Obermöllern	51.16	11.67	Saxony-Anhalt	Germany	Eastern Germany	SP	Ind 30:353	900 CE -1100 CE		OBM027	OBM027.A0101	Single-stranded	non	26062256	21527995	15576774	1.27644	82.6022	64.5866	0.148817	0.00862743	48.8971	47	43.2693	0.878406	0.0077946	F	5.12167	..	..	..	..	..	0.01	0	0.02	895490	0.726262	..	..	T1a1a1	0.9887	PASS
OBM	Obermöllern	51.16	11.67	Saxony-Anhalt	Germany	Eastern Germany	SP	Ind 30:354	900 CE -1100 CE		OBM028	OBM028.A0101	Single-stranded	non	14921985	6564958	1855586	1.71735	43.9952	20.211	0.160454	0.00759539	44.1948	41	43.2342	0.452233	0.464296	M	0.31691	244	0.011612	0.00872	0.013586	5.68e-16	0	0	0.01	210234	0.170504	I2a1a2b	FGC30449,YP220,YP220	W1g	0.93	PASS
OBM	Obermöllern	51.16	11.67	Saxony-Anhalt	Germany	Eastern Germany	SP	Ind 30:355	900 CE -1100 CE		OBM029	OBM029.A0101	Single-stranded	non	25435044	15919705	5143482	1.67691	62.5896	29.8198	0.132421	0.00954806	55.4738	54	43.0727	0.462669	0.457497	M	1.39564	2931	0.016565	0.00282	0.015835	2.55e-14	0.01	0	0.02	638870	0.518137	I2a1a2b1a1a	S20602,YP196	H5	0.9116	PASS
OBM	Obermöllern	51.16	11.67	Saxony-Anhalt	Germany	Eastern Germany	SP	Ind 30:356	900 CE -1100 CE		OBM030	OBM030.A0101	Single-stranded	non	25441924	8470705	1399336	1.8348	33.2943	9.69182	0.107378	0.00603514	53.4004	51	42.8471	0.456435	0.491465	M	0.29385	235	0.012576	0.00778	0.015647	9.02e-16	0.01	0	0.02	195545	0.158591	I2a1a2b1a1	S17076,YP188	T1a1a1	0.7519	PASS
OBM	Obermöllern	51.16	11.67	Saxony-Anhalt	Germany	Eastern Germany	SP	Ind 30:357	900 CE -1100 CE		OBM031	OBM031.A0101	Single-stranded	non	28032969	21882985	12675465	1.42076	78.0616	56.1333	0.148682	0.00905919	51.8426	50	43.2357	0.478856	0.542528	M	3.56449	8741	0.008877	0.00116	0.008438	1.82e-13	0.01	0	0.02	912535	0.740085	I2a1a2b1a1a	S20602,YP196	T1a1a1	1	PASS
OBM	Obermöllern	51.16	11.67	Saxony-Anhalt	Germany	Eastern Germany	SP	Ind 30:358	900 CE -1100 CE		OBM032	OBM032.A0101	Single-stranded	non	16509366	14416067	11302357	1.21599	87.3205	73.2275	0.160097	0.00807284	60.6413	64	42.5063	0.958799	0.00525528	F	4.18773	..	..	..	..	..	0.01	0	0.02	848626	0.688254	..	..	R1a1a2	0.9683	PASS
OBM	Obermöllern	51.16	11.67	Saxony-Anhalt	Germany	Eastern Germany	SP	Ind 30:359	900 CE -1100 CE		OBM033	OBM033.A0101	Single-stranded	non	22962189	19415293	15284269	1.21277	84.5533	69.7823	0.137773	0.00867412	53.5424	52	43.5508	0.898629	0.00515169	F	5.37383	..	..	..	..	..	0.01	0	0.02	899784	0.729744	..	..	R1a1a2	0.942	PASS
OBM	Obermöllern	51.16	11.67	Saxony-Anhalt	Germany	Eastern Germany	SP	Ind 30:361	900 CE -1100 CE		OBM034	OBM034.A0101	Single-stranded	non	25453400	6282852	1288250	1.79496	24.6837	8.09404	0.117374	0.00622476	50.7413	47	43.9997	0.909728	0.012774	F	0.28643	..	..	..	..	..	0.01	0	0.02	189996	0.154091	..	..	H2a2a1	0.5	PASS
OBM	Obermöllern	51.16	11.67	Saxony-Anhalt	Germany	Eastern Germany	SP	Ind 30:364	900 CE -1100 CE		OBM035	OBM035.A0101	Single-stranded	non	17186145	8523387	1494712	1.82463	49.5945	14.1393	0.185511	0.00994084	52.5852	50	42.2551	0.489699	0.484501	M	0.36326	378	0.007481	0.00592	0.007636	9.43e-16	0.01	0	0.02	240034	0.194673	I2a1b1a1a1b1a~	FGC35437,Y6024	H2a2a1	0.5	PASS
OBM	Obermöllern	51.16	11.67	Saxony-Anhalt	Germany	Eastern Germany	SP	Ind 30:366	900 CE -1100 CE		OBM036	OBM036.A0101	Single-stranded	non	22197267	4967352	1058618	1.78688	22.3782	17.197	0.021352	0.00194978	41.3777	39	43.6446	0.862578	0.0524346	F	0.01976	..	..	..	..	..	0	0	0.01	15017	0.0121791	..	..	H13a1a1e	0.9782	QUESTIONABLE Critical (low coverage)
OBM	Obermöllern	51.16	11.67	Saxony-Anhalt	Germany	Eastern Germany	SP	Ind 30:365	900 CE -1100 CE		OBM037	OBM037.A0101	Single-stranded	non	28911923	17936455	5986879	1.66622	62.0383	28.1268	0.176765	0.0104683	53.718	52	42.1549	0.976897	0.00917436	F	1.70987	..	..	..	..	..	0	0	0.01	702683	0.569891	..	..	H5a1+152	0.9483	PASS
OBM	Obermöllern	51.16	11.67	Saxony-Anhalt	Germany	Eastern Germany	SP	Ind 30:367	900 CE -1100 CE		OBM038	OBM038.A0101	Single-stranded	non	41795976	30098911	15108025	1.49805	72.0139	42.466	0.19339	0.0125459	56.7967	56	41.5387	0.506256	0.549443	M	4.78587	12060	0.009291	0.000951	0.008516	1.03e-13	0.01	0	0.02	1015393	0.823506	Q1b1b1~	YP4056	U5b1b1a	0.9599	PASS
OBM	Obermöllern	51.16	11.67	Saxony-Anhalt	Germany	Eastern Germany	SP	Ind 30:370	900 CE -1100 CE		OBM039	OBM039.A0101	Single-stranded	non	22325846	7078861	1006074	1.85788	31.707	7.6732	0.150907	0.00942121	51.4265	49	42.4636	0.92715	0.0146628	F	0.17657	..	..	..	..	..	0.01	0	0.02	126849	0.102877	..	..	H1c	0.9462	PASS
OBM	Obermöllern	51.16	11.67	Saxony-Anhalt	Germany	Eastern Germany	SP	Ind 30:371	900 CE -1100 CE		OBM040	OBM040.A0101	Single-stranded	non	23201021	9700396	1486588	1.84675	41.8102	12.4201	0.208543	0.0129443	50.7941	48	42.6219	0.465767	0.503004	M	0.31391	242	0.006958	0.0078	0.005892	3.9e-16	0.02	0.01	0.03	212489	0.172333	I2a1a2b1a1	S17076,YP188	H13a1a1e	0.9782	PASS
OBM	Obermöllern	51.16	11.67	Saxony-Anhalt	Germany	Eastern Germany	SP	Ind 30:372	900 CE -1100 CE		OBM041	OBM041.A0101	Single-stranded	non	23724414	15332433	5138510	1.66486	64.6272	35.051	0.124896	0.00778064	54.862	53	42.4352	0.952724	0.0132897	F	1.11046	..	..	..	..	..	0	0	0.01	558763	0.453169	..	..	H1a3	0.9238	PASS
OBM	Obermöllern	51.16	11.67	Saxony-Anhalt	Germany	Eastern Germany	SP	Ind 30:375	900 CE -1100 CE		OBM042	OBM042.A0101	Single-stranded	non	18407590	10481644	3522977	1.66389	56.942	21.7811	0.189859	0.0129916	55.4147	54	42.282	0.481477	0.505813	M	1.04739	1934	0.014165	0.00324	0.014086	1.69e-14	0.01	0	0.02	538669	0.436872	I2a1b1a2b1a1~	CTS1977,ZS23	K1a1a2a	0.9573	PASS
OBM	Obermöllern	51.16	11.67	Saxony-Anhalt	Germany	Eastern Germany	SP	Ind 30:378	900 CE -1100 CE		OBM043	OBM043.A0101	Single-stranded	non	13790534	8895472	3757883	1.57755	64.5042	30.2159	0.0830992	0.00556625	59.3047	60	43.1651	0.463346	0.501771	M	1.23956	2499	0.002761	0.00156	0.002608	6.39e-15	0.01	0	0.02	578791	0.469412	I2a1a2b1a1a	S20602,YP196	H6a1a4	0.8584	PASS
OBM	Obermöllern	51.16	11.67	Saxony-Anhalt	Germany	Eastern Germany	SP	Ind 30:379	900 CE -1100 CE		OBM044	OBM044.A0101	Single-stranded	non	13692177	11210262	8283238	1.2611	81.8735	64.289	0.144888	0.00806195	50.7107	48	43.1987	0.909996	0.0143792	F	2.8554	..	..	..	..	..	0.01	0	0.02	733115	0.594572	..	..	V+@72	0.9401	PASS
OBM	Obermöllern	51.16	11.67	Saxony-Anhalt	Germany	Eastern Germany	SP	Ind 30:380 Ind1	900 CE -1100 CE		OBM045	OBM045.A0101	Single-stranded	non	18782595	12260765	5286238	1.56885	65.2773	33.4987	0.182963	0.0112792	51.4495	49	42.0462	0.482861	0.545031	M	1.55225	3578	0.009959	0.00204	0.010075	4.21e-14	0.01	0	0.02	648116	0.525636	I2a1a2b1a1a	S20602,YP196	H6a1a4	0.9734	PASS
OBM	Obermöllern	51.16	11.67	Saxony-Anhalt	Germany	Eastern Germany	SP	Ind 30:380-2 Ind2	900 CE -1100 CE		OBM046	OBM046.A0101	Single-stranded	non	18860300	11042514	2966573	1.73135	58.549	22.3067	0.16924	0.010349	53.632	51	41.9399	0.983507	0.00932596	F	0.76163	..	..	..	..	..	0.01	0	0.02	434023	0.352002	..	..	H1a1	1	PASS
OBM	Obermöllern	51.16	11.67	Saxony-Anhalt	Germany	Eastern Germany	SP	Ind 30:381	900 CE -1100 CE		OBM047	OBM047.A0101	Single-stranded	non	25422629	21445782	14369884	1.32994	84.3571	67.5231	0.199517	0.0097336	51.805	50	42.8998	0.955789	0.00459436	F	4.59065	..	..	..	..	..	0.02	0.01	0.03	905559	0.734428	..	..	H5a2	1	PASS
OBM	Obermöllern	51.16	11.67	Saxony-Anhalt	Germany	Eastern Germany	SP	Ind 30:382	900 CE -1100 CE		OBM048	OBM048.A0101	Single-stranded	non	25337145	13734711	2535050	1.81543	54.2078	17.6698	0.154278	0.00902237	53.5879	51	42.0825	0.500072	0.494437	M	0.52453	678	0.006494	0.00407	0.007429	1.51e-15	0.01	0	0.02	329943	0.267591	I2a1a2b1a1	FGC12075,YP194	G2a1d2	0.9632	PASS
OBM	Obermöllern	51.16	11.67	Saxony-Anhalt	Germany	Eastern Germany	SP	Ind 30:383	900 CE -1100 CE		OBM049	OBM049.A0101	Single-stranded	non	19471027	14286331	7388225	1.48285	73.3723	42.1292	0.114925	0.00621926	62.7269	68	41.9308	0.98348	0.0135938	F	2.61793	..	..	..	..	..	0.01	0	0.02	806041	0.653717	..	..	U5a1d2a1	0.9663	PASS
OBM	Obermöllern	51.16	11.67	Saxony-Anhalt	Germany	Eastern Germany	MP	Ind 31:1347	400 CE - 600 CE		OBM050	OBM050.A0101	Single-stranded	non	25260226	10163590	1369542	1.86525	40.2355	11.9558	0.144511	0.00809447	49.5008	46	43.2553	0.465415	0.482702	M	0.22802	153	0.013719	0.0101	0.015823	8.55e-17	0.01	0	0.02	159753	0.129563	I1~	FGC10273	H24a	0.8262	PASS
OBM	Obermöllern	51.16	11.67	Saxony-Anhalt	Germany	Eastern Germany	MP	Ind 31:1348	400 CE - 600 CE		OBM051	OBM051.A0101	Single-stranded	non	27503112	10586754	1089967	1.89704	38.4929	13.6302	0.118652	0.00740085	48.694	44	43.375	0.478645	0.462554	M	0.14328	69	0.089538	0.0449	0.127432	4.58e-16	0	0	0.01	104464	0.0847225	R1a1~	F3197,M774	H1u	0.861	PASS
OBM	Obermöllern	51.16	11.67	Saxony-Anhalt	Germany	Eastern Germany	MP	Ind 31:1349	400 CE - 600 CE		OBM052	OBM052.A0101	Single-stranded	non	10769212	5493866	957681	1.82568	51.0146	17.9463	0.134079	0.0101704	53.7494	51	42.7415	0.469758	0.485643	M	0.23109	163	0.033458	0.019	0.031811	4.42e-16	0.01	0	0.02	161455	0.130943	I1a	DF29^^,S438^^	H1u	0.885	PASS
OBM	Obermöllern	51.16	11.67	Saxony-Anhalt	Germany	Eastern Germany	MP	Ind 31:1350	400 CE - 600 CE		OBM053	OBM053.A0101	Single-stranded	non	32947029	15215139	2524426	1.83408	46.1806	18.0508	0.160538	0.0100206	51.2889	48	43.1375	0.459	0.493844	M	0.45952	479	0.005726	0.00532	0.004074	1.9e-17	0	0	0.01	294346	0.238721	R1b1a1b1a1a1c2b2b1a~	S1747,Z333	H6a1a	1	PASS
OBM	Obermöllern	51.16	11.67	Saxony-Anhalt	Germany	Eastern Germany	MP	Ind 31:1351	400 CE - 600 CE		OBM054	OBM054.A0101	Single-stranded	non	26125280	14132682	2095342	1.85174	54.0958	22.9417	0.120895	0.00831554	52.0395	49	42.7982	0.483328	0.457317	M	0.31912	274	0.015907	0.0102	0.00742	2.15e-16	0	0	0.01	217932	0.176748	R1b1a1b1a1a1c2b2a1b	S511,Z2	H1a	0.9885	PASS
RTW	Rathewitz	51.11	11.9	Saxony-Anhalt	Germany	Eastern Germany	MP	Ind 56:270	400 CE - 600 CE	418-538 CE	RTW002	RTW002.A0101	Single-stranded	non	20038681	15169223	8543244	1.91985	75.6997	51.8763	0.167397	0.00779829	54.9799	54	41.3257	0.520191	0.682727	M	3.34401	8022	0.007694	0.00111	0.006215	3.98e-14	0.01	0	0.02	826731	0.670497	E1b1b1a1b1	FGC11427,Y3763	HV+16311	0.95	PASS
RTW	Rathewitz	51.11	11.9	Saxony-Anhalt	Germany	Eastern Germany	MP	Ind 56:271	400 CE - 600 CE		RTW003	RTW003.A0101	Single-stranded	non	18085037	13678119	6315489	1.98606	75.6322	53.067	0.328677	0.0149994	54.8859	53	42.7138	0.497053	0.667387	M	2.34523	5506	0.012857	0.00181	0.011136	5.98e-14	0.02	0.01	0.03	741376	0.601272	E1b1b1a1b1a10	S2979	J2a1a1a	0.8507	PASS
RTW	Rathewitz	51.11	11.9	Saxony-Anhalt	Germany	Eastern Germany	MP	Ind 56:272	400 CE - 600 CE	417-542 CE	RTW004	RTW004.A0101	Single-stranded	non	17886025	9896403	3738043	1.62228	55.3304	17.9603	0.0967253	0.00547941	66.4066	74	43	0.95696	0.010925	F	1.75762	..	..	..	..	..	0.01	0	0.02	624527	0.506505	..	..	H1c13	1	PASS
RTW	Rathewitz	51.11	11.9	Saxony-Anhalt	Germany	Eastern Germany	MP	Ind 56:275	400 CE - 600 CE		RTW005	RTW005.A0101	Single-stranded	non	28619108	2918527	147849	1.94934	10.1978	1.63497	0.161452	0.00763058	62.7004	67	43.3165	0.888068	0.0957031	F	0.06797	..	..	..	..	..	NA	NA	NA	49269	0.0399582	..	..	NA	NA	PASS
RTW	Rathewitz	51.11	11.9	Saxony-Anhalt	Germany	Eastern Germany	MP	Ind 56:276	400 CE - 600 CE		RTW006	RTW006.A0101	Single-stranded	non	28851902	261263	15139	1.94205	0.905531	0.3745	0.180578	0.0217678	53.7689	52	44.3448	0.53452	0.542145	M	0.00452	0	NA	NA	NA	NA	NA	NA	NA	3529	0.00286209	NA	NA	NA	NA	QUESTIONABLE Critical (low coverage)
RTW	Rathewitz	51.11	11.9	Saxony-Anhalt	Germany	Eastern Germany	MP	Ind 56:277	400 CE - 600 CE	433-599 CE	RTW007	RTW007.A0101	Single-stranded	non	16034353	4838171	1012843	1.79066	30.1738	6.91551	0.148991	0.00819531	60.5082	62	43.6949	0.930011	0.00521248	F	0.42727	..	..	..	..	..	0	0	0.01	260200	0.211028	..	..	U5a1b1	1	PASS
RTW	Rathewitz	51.11	11.9	Saxony-Anhalt	Germany	Eastern Germany	MP	Ind 56:278	400 CE - 600 CE	419-545 CE	RTW008	RTW008.A0101	Single-stranded	non	15451269	8232636	4199175	1.48994	53.2813	20.8403	0.172772	0.00784102	57.5699	58	43.5175	0.903958	0.00444844	F	1.81178	..	..	..	..	..	0.01	0	0.02	635617	0.515499	..	..	W3a1	0.9401	PASS
RTW	Rathewitz	51.11	11.9	Saxony-Anhalt	Germany	Eastern Germany	MP	Ind 56:279 b	400 CE - 600 CE		RTW009	RTW009.A0101	Single-stranded	non	30649415	7864761	824728	1.89514	25.6604	8.02479	0.247336	0.0141661	50.4762	48	46.1171	0.849596	0.00866528	F	0.26058	..	..	..	..	..	0.01	0	0.02	168768	0.136874	..	..	HV9a1a	0.8622	PASS	Identical to RTW010
RTW	Rathewitz	51.11	11.9	Saxony-Anhalt	Germany	Eastern Germany	MP	Ind 56:279 f	400 CE - 600 CE		RTW010	RTW010.A0101	Single-stranded	non	14732133	7530557	3146959	1.58211	51.1165	15.4253	0.179707	0.00841429	63.8523	69	43.2849	0.933688	0.0098816	F	1.52064	..	..	..	..	..	0.01	0	0.02	577147	0.468079	..	..	H2a2a	0.603	PASS
RTW	Rathewitz	51.11	11.9	Saxony-Anhalt	Germany	Eastern Germany	MP	Ind 56:280	400 CE - 600 CE	422-553 CE	RTW011	RTW011.A0101	Single-stranded	non	12353169	7512783	3877493	1.48388	60.8166	25.1554	0.175748	0.00829471	64.8735	73	42.2787	0.991738	0.0102403	F	1.67998	..	..	..	..	..	0.01	0	0.02	615130	0.498884	..	..	T2c1d1	0.9399	PASS
RTW	Rathewitz	51.11	11.9	Saxony-Anhalt	Germany	Eastern Germany	MP	Ind 56:282	400 CE - 600 CE	424-541 CE	RTW012	RTW012.A0101	Single-stranded	non	16305174	8359644	4122182	1.5069	51.2699	20.137	0.192585	0.00957967	55.7992	55	45.2622	0.435653	0.568271	M	1.71183	3467	0.01196	0.00229	0.010281	2.72e-14	0.01	0	0.02	618170	0.501349	R1b1a1b1a1a1	M405,S21,U106	H5	0.8845	PASS
RTW	Rathewitz	51.11	11.9	Saxony-Anhalt	Germany	Eastern Germany	MP	Ind 60:12	400 CE - 600 CE		RTW013	RTW013.A0101	Single-stranded	non	27351959	1182327	73181	1.9381	4.32264	0.568696	0.130228	0.00943458	58.1633	59	44.3176	0.521237	0.382304	M	0.02664	3	NA	NA	NA	NA	NA	NA	NA	19769	0.0160331	G	CTS2271,M3516	NA	NA	QUESTIONABLE Moderate (mtDNA contamination FAIL, Y chromosome contamination FAIL, Damage PASS)
RTW	Rathewitz	51.11	11.9	Saxony-Anhalt	Germany	Eastern Germany	MP	Ind 56:283	400 CE - 600 CE		RTW014	RTW014.A0101	Single-stranded	non	25094419	14533369	5980064	1.58853	57.9147	28.8555	0.201368	0.0118643	49.884	48	46.4827	0.826888	0.010168	F	2.08701	..	..	..	..	..	0.01	0	0.02	624380	0.506386	..	..	H1a	0.97	PASS
RTW	Rathewitz	51.11	11.9	Saxony-Anhalt	Germany	Eastern Germany	MP	Ind 56:284 a	400 CE - 600 CE	430-575 CE	RTW015	RTW015.A0101	Single-stranded	non	18223318	13826082	8901575	1.35617	75.8703	45.0973	0.139455	0.00630637	63.6236	70	43.8744	0.907432	0.00962872	F	4.13156	..	..	..	..	..	0.02	0.01	0.03	830386	0.673461	..	..	U3a	0.8948	PASS
RTW	Rathewitz	51.11	11.9	Saxony-Anhalt	Germany	Eastern Germany	MP	Ind 57:130	400 CE - 600 CE		RTW016	RTW016.A0101	Single-stranded	non	19721538	13640742	7370433	1.45968	69.1667	39.3054	0.266862	0.0126806	58.5593	59	41.9321	0.976368	0.0146361	F	2.91882	..	..	..	..	..	0.02	0.01	0.03	794051	0.643992	..	..	U5b1b2	0.8977	PASS
RTW	Rathewitz	51.11	11.9	Saxony-Anhalt	Germany	Eastern Germany	MP	Ind 57:80 a+f	400 CE - 600 CE		RTW017	RTW017.A0101	Single-stranded	non	21807034	7853394	1904622	1.75748	36.0131	11.673	0.252417	0.014544	48.2957	46	46.5361	0.405039	0.567185	M	0.6838	909	0.0081	0.00413	0.007506	2.38e-15	0.01	0	0.04	342017	0.277383	R1b1a1b1a1a1c2b2b	Z347	H1a1	0.733	PASS
SDN	Steuden Melmesdorf	51.42	11.78	Saxony-Anhalt	Germany	Eastern Germany	SP	Ind 57:87	900 CE - 1200 CE		SDN001	SDN001.A0101	Single-stranded	non	20729389	8835402	1205083	1.86361	42.6226	12.5967	0.193162	0.0104926	52.0213	50	43.0354	0.940183	0.0060918	F	0.31603	..	..	..	..	..	NA	NA	NA	215755	0.174982	..	..	NA	NA	PASS
SDN	Steuden Melmesdorf	51.42	11.78	Saxony-Anhalt	Germany	Eastern Germany	SP	Ind 57:87 e	900 CE - 1200 CE		SDN002	SDN002.A0101	Single-stranded	non	21115497	8366644	1757897	1.78989	39.6232	12.3213	0.147863	0.00875944	52.6997	50	42.9883	0.949958	0.00733065	F	0.5386	..	..	..	..	..	NA	NA	NA	331127	0.268551	..	..	NA	NA	PASS
SDN	Steuden Melmesdorf	51.42	11.78	Saxony-Anhalt	Germany	Eastern Germany	SP	Ind 57:87 f	900 CE - 1200 CE		SDN003	SDN003.A0101	Single-stranded	non	21334249	14272976	4059536	1.71558	66.9017	37.4442	0.2055	0.00939511	52.8585	50	42.4415	0.487716	0.468691	M	0.72787	1032	0.022906	0.00573	0.024213	2.03e-14	NA	NA	NA	429719	0.348511	R1b1a1b1a1a1c2b2a1b1a4	S275,YSC0000043,Z1	NA	NA	PASS
SDN	Steuden Melmesdorf	51.42	11.78	Saxony-Anhalt	Germany	Eastern Germany	SP	Ind 57:87 d	900 CE - 1200 CE		SDN004	SDN004.A0101	Single-stranded	non	22692209	4333779	219477	1.94936	19.0981	5.80801	0.168759	0.00827491	47.2781	44	42.0153	0.947263	0.00928583	F	0.07774	..	..	..	..	..	NA	NA	NA	56833	0.0460928	..	..	NA	NA	PASS
SDN	Steuden	51.41	11.76	Saxony-Anhalt	Germany	Eastern Germany	SP	2691_01_01	900 CE - 1200 CE		SDN005	SDN005.A0201	Single-stranded	non	17388091	3856998	1964255	1.49073	22.1818	8.71922	0.106719	0.00608949	47.8606	43	45.6969	0.808314	0.0137816	F	0.5391	..	..	..	..	..	0.01	0	0.02	300064	0.243358	..	..	H6a1a5	0.93	PASS
SDN	Steuden	51.41	11.76	Saxony-Anhalt	Germany	Eastern Germany	SP	2691_02_01	900 CE - 1200 CE		SDN006	SDN006.A0201	Single-stranded	non	21955622	11397552	7612577	1.33209	51.9118	29.2295	0.135743	0.0105561	57.8804	57	46.9105	0.381316	0.494305	M	2.49483	4762	0.011109	0.00173	0.010168	1.23e-14	0.01	0	0.02	731086	0.592926	J2a1a1b2a1b1	L398,PF5449,S320	W5a1a	0.924	PASS
SDN	Steuden	51.41	11.76	Saxony-Anhalt	Germany	Eastern Germany	SP	2691_03_01	900 CE - 1200 CE		SDN007	SDN007.A0201	Single-stranded	non	19821666	4408509	1792986	1.59329	22.2409	8.90638	0.120169	0.00728892	56.3263	55	45.8502	0.408135	0.458844	M	0.46951	465	0.043778	0.011	0.043203	7.32e-15	NA	NA	NA	284662	0.230867	I2a1a2b1a1	FGC12076,YP217	NA	NA	PASS
SDN	Steuden	51.41	11.76	Saxony-Anhalt	Germany	Eastern Germany	SP	2691_04_01	900 CE - 1200 CE		SDN008	SDN008.A0201	Single-stranded	non	15307521	1841891	862188	1.5319	12.0326	5.0892	0.125552	0.00796779	52.9282	50	46.0946	0.797775	0.0252489	F	0.21233	..	..	..	..	..	NA	NA	NA	144157	0.116914	..	..	NA	NA	PASS
SDN	Steuden	51.41	11.76	Saxony-Anhalt	Germany	Eastern Germany	SP	2691_05_01	900 CE - 1200 CE		SDN009	SDN009.A0201	Single-stranded	non	21194102	18316155	15012693	1.18036	86.421	77.7006	0.0842268	0.00583323	51.3897	49	47.636	0.381167	0.594612	M	4.18355	6479	0.004373	0.00098	0.003978	8.1e-15	NA	NA	NA	815056	0.661028	I2a1a2b1a1	FGC12096,Y3121	NA	NA	PASS
SDN	Steuden	51.41	11.76	Saxony-Anhalt	Germany	Eastern Germany	SP	2691_06_05	900 CE - 1200 CE		SDN010	SDN010.A0201	Single-stranded	non	21656958	11148423	9330194	1.16309	51.4773	33.6087	0.106624	0.00848787	49.9605	48	48.3242	0.691274	0.00975483	F	2.85378	..	..	..	..	..	NA	NA	NA	660423	0.535617	..	..	NA	NA	PASS
SDN	Steuden	51.41	11.76	Saxony-Anhalt	Germany	Eastern Germany	SP	2691_07_01	900 CE - 1200 CE		SDN011	SDN011.A0201	Single-stranded	non	24669423	15067780	12441471	1.1743	61.0788	44.5335	0.0893391	0.00531452	53.1862	51	48.5456	0.704265	0.00949545	F	3.65976	..	..	..	..	..	0.01	0	0.02	741782	0.601601	..	..	W1e1a	0.6893	PASS
SDN	Steuden	51.41	11.76	Saxony-Anhalt	Germany	Eastern Germany	SP	2691_08_03	900 CE - 1200 CE		SDN012	SDN012.A0201	Single-stranded	non	17244881	1494782	746489	1.5006	8.66798	3.11028	0.123473	0.00908323	57.5366	57	46.3676	0.786097	0.0084802	F	0.22784	..	..	..	..	..	0.01	0	0.02	151115	0.122558	..	..	I2a	0.6122	PASS
SDN	Steuden	51.41	11.76	Saxony-Anhalt	Germany	Eastern Germany	SP	2691_09_01	900 CE - 1200 CE		SDN013	SDN013.A0201	Single-stranded	non	28154533	23436343	18969069	1.19061	83.2418	73.1671	0.0875735	0.00582392	54.3071	53	48.6766	0.365477	0.550733	M	5.08217	7403	0.004993	0.000927	0.004638	3.22e-14	0.01	0	0.02	861639	0.698808	I2a1a2b1a1	FGC12096,Y3121	U5b1e1	0.9257	PASS
SDN	Steuden	51.41	11.76	Saxony-Anhalt	Germany	Eastern Germany	SP	2691_10_01	900 CE - 1200 CE		SDN014	SDN014.A0201	Single-stranded	non	18170366	15205628	12875261	1.15326	83.6837	74.7112	0.110326	0.00790313	54.4266	53	49.4577	0.342064	0.585906	M	3.4633	4801	0.003863	0.00103	0.004351	1.09e-14	0.01	0	0.04	718353	0.5826	I2a1a2b1a1	FGC12096,Y3121	I2a	0.7091	PASS
SDN	Steuden	51.41	11.76	Saxony-Anhalt	Germany	Eastern Germany	SP	2691_11_01	900 CE - 1200 CE		SDN015	SDN015.A0201	Single-stranded	non	21173729	15572385	13271028	1.14778	73.5458	59.3352	0.111186	0.0100117	53.3807	52	48.0854	0.353031	0.167229	M (?)	3.87845	5599	0.005788	0.0011	0.005942	1.81e-14	0.01	0	0.02	761982	0.617984	NA	NA	V1a	0.8301	PASS
SDN	Steuden	51.41	11.76	Saxony-Anhalt	Germany	Eastern Germany	SP	2691_11_02	900 CE - 1200 CE		SDN016	SDN016.A0201	Single-stranded	non	31543536	25509123	21049951	1.17481	80.8696	70.635	0.108613	0.00745693	52.5679	51	49.2607	0.680707	0.00571284	F	5.5135	..	..	..	..	..	NA	NA	NA	832801	0.675419	..	..	NA	NA	PASS
SDN	Steuden	51.41	11.76	Saxony-Anhalt	Germany	Eastern Germany	SP	2691_12_01	900 CE - 1200 CE		SDN017	SDN017.A0201	Single-stranded	non	12593563	5616650	4470686	1.20403	44.5994	23.7351	0.120896	0.0089615	60.4831	62	47.1951	0.373865	0.584604	M	1.68014	2897	0.010665	0.00228	0.010653	3.11e-14	NA	NA	NA	577013	0.46797	R1a1a1b1a1a1c1h~	YP593	NA	NA	PASS
SDN	Steuden	51.41	11.76	Saxony-Anhalt	Germany	Eastern Germany	SP	2691_14_01	900 CE - 1200 CE		SDN018	SDN018.A0201	Single-stranded	non	25600022	22863806	19655449	1.14033	89.3117	83.3693	0.0844131	0.00528416	56.1068	55	48.2343	0.374626	0.580814	M	5.17674	7652	0.002687	0.000695	0.002808	3.87e-14	0.01	0	0.02	874909	0.70957	R1a1a1b1a1a1c1h~	YP593	H1b1	0.723	PASS
SDN	Steuden	51.41	11.76	Saxony-Anhalt	Germany	Eastern Germany	SP	2691_15_01	900 CE - 1200 CE		SDN019	SDN019.A0201	Single-stranded	non	19906592	14375916	12596599	1.12377	72.2169	56.9947	0.0911672	0.00640765	56.8523	56	48.0203	0.367363	0.590096	M	3.85642	6055	0.002073	0.000718	0.00225	1.36e-14	NA	NA	NA	795004	0.644765	R1a1a1b1a1a1c1h~	YP593	NA	NA	PASS
SDN	Steuden	51.41	11.76	Saxony-Anhalt	Germany	Eastern Germany	SP	2691_16_01	900 CE - 1200 CE		SDN020	SDN020.A0201	Single-stranded	non	16989788	688567	395054	1.42627	4.05283	2.831	0.0306694	0.00342418	42.4143	39	46.4546	0.485853	0.382288	M	0.02288	5	NA	NA	NA	NA	NA	NA	NA	16963	0.0137574	NA	NA	NA	NA	QUESTIONABLE Critical (low coverage)
SDN	Steuden	51.41	11.76	Saxony-Anhalt	Germany	Eastern Germany	SP	2691_17_03	900 CE - 1200 CE		SDN021	SDN021.A0201	Single-stranded	non	19021363	4473317	2405905	1.46216	23.5173	9.05902	0.102709	0.00727525	58.2538	58	46.3605	0.771369	0.00848708	F	0.80008	..	..	..	..	..	0.01	0	0.02	403649	0.327368	..	..	C4a1a1	0.9446	PASS
SDN	Steuden	51.41	11.76	Saxony-Anhalt	Germany	Eastern Germany	SP	2691_18_01	900 CE - 1200 CE		SDN022	SDN022.A0201	Single-stranded	non	22365956	11747661	7863847	1.3306	52.5247	30.4653	0.14475	0.00951481	57.6366	57	46.5636	0.775836	0.00805872	F	2.4077	..	..	..	..	..	0.01	0	0.02	730390	0.592362	..	..	I2a	0.8931	PASS
SDN	Steuden	51.41	11.76	Saxony-Anhalt	Germany	Eastern Germany	SP	2691_19_01 adult	900 CE - 1200 CE		SDN023	SDN023.A0201	Single-stranded	non	12209392	4479400	2449833	1.45309	36.6882	17.3767	0.146691	0.0105337	56.7729	56	46.2329	0.779444	0.0112171	F	0.68951	..	..	..	..	..	0.01	0	0.02	376522	0.305367	..	..	J1c2e1	0.9291	PASS
SDN	Steuden	51.41	11.76	Saxony-Anhalt	Germany	Eastern Germany	SP	2691_19_01 child	900 CE - 1200 CE		SDN025	SDN025.A0201	Single-stranded	non	15886470	3566745	1802358	1.49468	22.4515	9.11547	0.110011	0.00703587	47.7176	43	45.1881	0.811951	0.0106582	F	0.46398	..	..	..	..	..	0.01	0	0.02	270698	0.219542	..	..	H1b1a	0.8652	PASS
SDN	Steuden	51.41	11.76	Saxony-Anhalt	Germany	Eastern Germany	SP	2691_19_02	900 CE - 1200 CE		SDN026	SDN026.A0201	Single-stranded	non	18748668	1248893	549941	1.55966	6.66124	3.58576	0.0585685	0.0043974	45.478	41	46.1507	0.785755	0.019561	F	0.06523	..	..	..	..	..	NA	NA	NA	47727	0.0387076	..	..	NA	NA	PASS
SDN	Steuden	51.41	11.76	Saxony-Anhalt	Germany	Eastern Germany	SP	2691_20_01	900 CE - 1200 CE		SDN027	SDN027.A0201	Single-stranded	non	17864782	2300203	1064297	1.5373	12.8756	5.79503	0.0755623	0.00500317	52.9961	50	46.2511	0.807428	0.00738317	F	0.24938	..	..	..	..	..	NA	NA	NA	163583	0.132669	..	..	NA	NA	PASS
SDN	Steuden	51.41	11.76	Saxony-Anhalt	Germany	Eastern Germany	SP	2691_22_01	900 CE - 1200 CE		SDN028	SDN028.A0201	Single-stranded	non	25924122	13970472	8061892	1.42293	53.8899	31.5107	0.121842	0.00937482	57.2758	57	46.6085	0.386404	0.473611	M	2.18197	4234	0.017035	0.00223	0.0168	1.02e-13	0.01	0	0.02	731474	0.593241	R1a1a1b1a2b3a~	FGC4501,V2834,Y2194	W3a1a2	0.9549	PASS
SDN	Steuden	51.41	11.76	Saxony-Anhalt	Germany	Eastern Germany	SP	2691_22_02	900 CE - 1200 CE		SDN029	SDN029.A0201	Single-stranded	non	21599332	12569804	8934590	1.2892	58.1953	38.4492	0.0933208	0.00658162	53.8979	51	46.3835	0.394136	0.523417	M	2.44839	4684	0.006218	0.0013	0.00616	2.04e-14	0.01	0	0.02	729977	0.592027	R1a1a1b1a2b3a~	FGC4501,V2834,Y2194	H1c	0.8607	PASS
SDN	Steuden	51.41	11.76	Saxony-Anhalt	Germany	Eastern Germany	SP	2691_22_03	900 CE - 1200 CE		SDN030	SDN030.A0201	Single-stranded	non	24168435	16742994	13169435	1.21344	69.2763	50.3346	0.063038	0.00440006	56.2771	55	47.8727	0.731231	0.00885808	F	4.27777	..	..	..	..	..	0.01	0	0.02	820813	0.665697	..	..	H1a1	0.9456	PASS
SDN	Steuden	51.41	11.76	Saxony-Anhalt	Germany	Eastern Germany	SP	2691_27_03	900 CE - 1200 CE		SDN031	SDN031.A0201	Single-stranded	non	19760326	865266	610782	1.29411	4.3788	1.53871	0.158204	0.0117237	56.5468	55	47.4278	0.373697	0.603435	M	0.24116	164	0.002796	0.00602	0.006367	5.54e-17	NA	NA	NA	150493	0.122053	R1b1a1b1a1a2	P312,PF6547,S116	NA	NA	PASS
SDN	Steuden	51.41	11.76	Saxony-Anhalt	Germany	Eastern Germany	SP	2691_28_01	900 CE - 1200 CE		SDN032	SDN032.A0201	Single-stranded	non	25189143	19754807	16431919	1.16821	78.4259	65.9032	0.0967796	0.00660617	54.8272	53	48.6802	0.359261	0.589486	M	4.70797	6587	0.002673	0.00078	0.003171	1.41e-14	0.01	0	0.02	816029	0.661817	R1b1a1b1a1a2	P312,PF6547,S116	H1b1+16362	0.7893	PASS
SDN	Steuden	51.41	11.76	Saxony-Anhalt	Germany	Eastern Germany	SP	2691_29_01 adult	900 CE - 1200 CE		SDN033	SDN033.A0201	Single-stranded	non	23050526	19054895	16292723	1.14496	82.6658	73.1395	0.100749	0.00587697	56.1728	55	47.9286	0.73406	0.0132678	F	4.57083	..	..	..	..	..	0.01	0	0.02	838127	0.679739	..	..	H11b1	0.8168	PASS
SDN	Steuden	51.41	11.76	Saxony-Anhalt	Germany	Eastern Germany	SP	2691_30_01	900 CE - 1200 CE		SDN034	SDN034.A0201	Single-stranded	non	27954831	8899199	3908926	1.56075	31.8342	15.509	0.11092	0.00774491	53.7967	51	46.3186	0.770214	0.00893768	F	0.87338	..	..	..	..	..	0.01	0	0.02	451794	0.366415	..	..	H7	0.9926	PASS
SDN	Steuden	51.41	11.76	Saxony-Anhalt	Germany	Eastern Germany	SP	2691_31_01	900 CE - 1200 CE		SDN035	SDN035.A0201	Single-stranded	non	23999179	11034621	7228739	1.3449	45.9792	24.0666	0.126165	0.00791828	60.2269	62	47.1587	0.378292	0.501892	M	2.42267	4634	0.011451	0.00175	0.011373	3.8e-14	0	0	0.01	716314	0.580946	R1b1a1b1a1a1c2b2b1a1a1	CTS2509,S1734	U5a2c3a	0.9584	PASS
SDN	Steuden	51.41	11.76	Saxony-Anhalt	Germany	Eastern Germany	SP	2691_32_01	900 CE - 1200 CE		SDN036	SDN036.B0201	Single-stranded	non	22133122	17537824	14275110	1.18604	79.2379	67.0503	0.108794	0.00937607	49.0111	47	47.0415	0.380224	0.574205	M	3.75686	5956	0.004618	0.001	0.004529	2.08e-14	0.01	0	0.02	794511	0.644365	R1b1a1b1a1a1c2b2b1a1a1	CTS2509,S1734	U5a2a1b	0.7799	PASS
SDN	Steuden	51.41	11.76	Saxony-Anhalt	Germany	Eastern Germany	SP	2691_34_01	900 CE - 1200 CE		SDN037	SDN037.A0201	Single-stranded	non	20915818	10293139	5655665	1.45054	49.2122	26.9272	0.116491	0.00933265	58.7378	59	46.2716	0.391456	0.479689	M	1.57206	2896	0.015701	0.00278	0.014209	4.04e-14	0.01	0	0.02	631515	0.512172	I2a1b1a1b1a1~	Z2079	K1a4c1	0.909	PASS
DOV	Vampeniesi 2	56.85	24.21	Livonia	Latvia	Baltics	SP	burial 78	900 CE - 1200 CE	1049-1164 CE	DOV001	DOV001.A0101	Double-stranded	half	17721376	1129539	3.54993	NA	6.37388	0.415304	0.0863169	0.012635	NA	NA	46.1042	0.822984	0.0117076	F	0.1007	..	..	..	..	..	0.01	0	0.02	107559	0.0872327	..	..	H1b	1.0000	PASS
LAU	Laugskola	56.84	24.38	Livonia	Latvia	Baltics	SP	burial 191	900 CE - 1200 CE	899-976 CE	LAU001	LAU001.A0101	Double-stranded	half	22527617	632413	0.655609	NA	2.80728	0.086437	0.0856923	0.0175425	47.8263	44	46.4655	0.802429	0.0243413	F	0.0172	..	..	..	..	..	0.01	0	0.02	19206	0.0155765	..	..	N1a1a1a1	0.9070	QUESTIONABLE Moderate (mtDNA contamination PASS, Y chromosome contamination FAIL, Damage PASS)
LAU	Laugskola	56.84	24.38	Livonia	Latvia	Baltics	SP	burial 483	900 CE - 1200 CE	1031-1147 CE	LAU002	LAU002.A0101	Double-stranded	half	21052824	9174743	41.8304	NA	43.5796	13.9464	0.0969523	0.0149943	52.3242	50	45.8626	0.798883	0.00893238	F	1.2941	..	..	..	..	..	0.01	0	0.02	740516	0.600574	..	..	U2e1b1	1.0000	PASS
MEZ	Vendi Mezite	57.32	25.28	Courland	Latvia	Baltics	SP	burial 2	900 CE - 1200 CE	1017-1037 CE	MEZ002	MEZ002.A0102	Double-stranded	half	19135040	7009426	34.6774	NA	36.6314	8.15762	0.0830485	0.0109792	60.7798	64	46.0071	0.799371	0.00832766	F	1.2714	..	..	..	..	..	0.01	0	0.02	734035	0.595318	..	..	U5b2a1a1	0.9387	PASS
VAM	Vampeniesi 1	56.83	24.24	Livonia	Latvia	Baltics	SP	burial 15	900 CE - 1200 CE	889-961 CE	VAM001	VAM001.A0101	Double-stranded	half	20576367	14289850	65.0165	NA	69.4479	39.2591	0.0659463	0.0123308	NA	NA	46.2366	0.796489	0.00836251	F	1.6875	..	..	..	..	..	0.01	0	0.02	827519	0.671136	..	..	H10e	0.9321	PASS
GRK	Gródek	50.79	23.94	Hrubieszów	Poland	Poland-Northwestern Ukraine	SP	1	1000 CE - 1200 CE	1036 - 1164 CE	GRK001	GRK001.A0101	Single-stranded	non	26774842	22433494	16958259	1.24406	83.7857	66.0443	0.138812	0.00666548	60.9494	64	45.8256	0.831108	0.00940415	F	6.04006	..	..	..	..	..	0.01	0	0.02	944663	0.766142	..	..	J1b1a1	0.98	PASS
GRK	Gródek	50.79	23.94	Hrubieszów	Poland	Poland-Northwestern Ukraine	SP	2	1000 CE - 1200 CE	1032 - 1159 CE	GRK002	GRK002.A0101	Single-stranded	non	10868243	7608523	2357531	1.69015	70.0069	NA	0.216867	0.0108536	44.8666	40	41.9853	0.714252	0.276022	F (?)	0.26928	..	..	..	..	..	0.04	0.02	0.06	183259	0.148627	..	..	T2	0.7555	PASS
GRK	Gródek	50.79	23.94	Hrubieszów	Poland	Poland-Northwestern Ukraine	SP	3	1400 CE - 1700 CE	1471 - 1636 CE	GRK003	GRK003.A0101	Single-stranded	non	18728852	12701207	9065566	1.28624	67.8163	NA	0.117881	0.00648729	61.7869	64	44.8558	0.43621	0.55724	M	3.85706	7995	0.008056	0.00107091	0.007657	1.26019e-13	0.01	0	0.02	853616	0.692301	R1a1a1b1a2b1	P278.2	H1m	0.8621	PASS
GRK	Gródek	50.79	23.94	Hrubieszów	Poland	Poland-Northwestern Ukraine	SP	4	600 CE - 900 CE	772 - 973 CE	GRK004	GRK004.A0101	Single-stranded	non	20182204	17265539	14816651	1.14184	85.5483	NA	0.158988	0.00917257	54.6752	53	47.716	0.768833	0.00769476	F	4.65424	..	..	..	..	..	0.01	0	0.02	799228	0.648191	..	..	K2b1b	0.9149	PASS
GRK	Gródek	50.79	23.94	Hrubieszów	Poland	Poland-Northwestern Ukraine	SP	5	1000 CE - 1200 CE	1039 - 1185 CE	GRK005	GRK005.A0101	Single-stranded	non	28994831	16170631	12353567	1.23605	55.7707	NA	0.157396	0.00614214	65.4171	76	45.099	0.901438	0.00574234	F	5.53289	..	..	..	..	..	0.01	0	0.02	905749	0.734582	..	..	T1a1	0.96	PASS
GRK	Gródek	50.79	23.94	Hrubieszów	Poland	Poland-Northwestern Ukraine	SP	6	1000 CE - 1200 CE	1039 - 1162 CE	GRK006	GRK006.A0101	Single-stranded	non	13547375	11853623	10342561	1.12748	87.4976	NA	0.186269	0.00826404	59.0873	60	45.7798	0.82789	0.0105195	F	3.80037	..	..	..	..	..	0.02	0.01	0.03	816125	0.661895	..	..	T1a1	0.9718	PASS
GRK	Gródek	50.79	23.94	Hrubieszów	Poland	Poland-Northwestern Ukraine	SP	7	600 CE - 900 CE	995 - 1154 CE	GRK007	GRK007.A0101	Single-stranded	non	24884673	21005124	15149316	1.27878	84.4099	NA	0.131217	0.00615334	55.1268	53	45.0528	0.859328	0.00437056	F	4.79955	..	..	..	..	..	0.01	0	0.02	907393	0.735915	..	..	M10a2	0.9622	PASS
GRK	Gródek	50.79	23.94	Hrubieszów	Poland	Poland-Northwestern Ukraine	SP	8	600 CE - 900 CE	677 - 877 CE	GRK008	GRK008.A0101	Single-stranded	non	32531352	21431174	16510490	1.2296	65.8785	NA	0.161662	0.00708872	62.9181	68	45.244	0.458307	0.628033	M	6.50661	11330	0.007659	0.000875297	0.00693	2.06797e-14	0.01	0	0.02	970878	0.787403	R1a1a1b1a2b1	P278.2	H7e	1	PASS
GRK	Gródek	50.79	23.94	Hrubieszów	Poland	Poland-Northwestern Ukraine	SP	9	600 CE - 900 CE	1024 - 1157 CE	GRK009	GRK009.A0101	Single-stranded	non	26204329	15625710	6529868	1.58211	59.6303	NA	0.137865	0.00838779	50.9425	48	43.6569	0.454436	0.50445	M	1.54064	3176	0.008137	0.0020776	0.007013	1.51019e-14	0.01	0	0.02	644097	0.522376	I2a1a2b1a1	FGC12096,Y3121	V3	0.8928	PASS
GRK	Gródek	50.79	23.94	Hrubieszów	Poland	Poland-Northwestern Ukraine	SP	10	600 CE - 900 CE	670 - 821 CE	GRK010	GRK010.B0101	Single-stranded	non	14561476	5595869	3774429	1.3255	38.4293	NA	0.160748	0.00612187	65.2974	73	44.6954	0.455325	0.605668	M	1.79258	4104	0.004626	0.00135386	0.004744	1.08895e-14	0.01	0	0.02	616361	0.499882	R1a1a1b1a2b3a3a2g2b1~	YP4966	T1a1	0.8654	PASS
GRK	Gródek	50.79	23.94	Hrubieszów	Poland	Poland-Northwestern Ukraine	SP	11	600 CE - 900 CE	682 - 880 CE	GRK011	GRK011.A0101	Single-stranded	non	32449135	27658735	22857173	1.1736	85.2372	NA	0.14545	0.00610118	61.9056	67	45.8033	0.858864	0.0044626	F	8.21906	..	..	..	..	..	0.01	0	0.02	1006215	0.816062	..	..	K1a	0.9315	PASS
GRK	Gródek	50.79	23.94	Hrubieszów	Poland	Poland-Northwestern Ukraine	SP	12	600 CE - 900 CE	1032 - 1159 CE	GRK012	GRK012.A0101	Single-stranded	non	39299833	29559210	17243710	1.41664	75.2146	NA	0.110916	0.00577652	54.2467	52	45.4504	0.443203	0.513849	M	4.6656	9829	0.005191	0.000832467	0.005011	1.02239e-13	0.01	0	0.02	950743	0.771073	R1a1a1b1a1a1a1a	YP254	J1c6	0.9799	PASS
GRK	Gródek	50.79	23.94	Hrubieszów	Poland	Poland-Northwestern Ukraine	SP	13	600 CE - 900 CE	676 - 876 CE	GRK013	GRK013.A0101	Single-stranded	non	21175816	15603906	12662357	1.18851	73.6874	NA	0.17078	0.00751953	62.8996	68	45.4224	0.883874	0.0156102	F	5.13163	..	..	..	..	..	0.01	0	0.02	898507	0.728708	..	..	U5a2b	0.974	PASS
GRK	Gródek	50.79	23.94	Hrubieszów	Poland	Poland-Northwestern Ukraine	SP	14	600 CE - 900 CE	705 - 884 CE	GRK014	GRK014.A0101	Single-stranded	non	23198205	16680476	12907094	1.22622	71.9042	NA	0.186386	0.00787602	61.5955	65	45.5559	0.444216	0.593266	M	5.12008	9587	0.00834	0.000992054	0.007678	1.20844e-13	0.01	0	0.02	918490	0.744915	R1a1a1b1a2b3a3a2~	FGC10190,Y1391	U3b	0.9189	PASS
GRK	Gródek	50.79	23.94	Hrubieszów	Poland	Poland-Northwestern Ukraine	SP	15	600 CE - 900 CE	704 - 884 CE	GRK015	GRK015.A0101	Single-stranded	non	35644280	24218657	18868921	1.22089	67.9454	NA	0.160709	0.00648288	60.783	63	45.9368	0.851293	0.010151	F	6.71479	..	..	..	..	..	0.01	0	0.02	956668	0.775878	..	..	H1c	0.9501	PASS
GRK	Gródek	50.79	23.94	Hrubieszów	Poland	Poland-Northwestern Ukraine	MP	19	300 CE - 500 CE	252 - 416 CE	GRK016	GRK016.A0101	Single-stranded	non	22988952	20096972	16956624	1.15626	87.4201	NA	0.129433	0.00621593	62.2866	68	46.0723	0.436286	0.627658	M	6.09788	10265	0.00413	0.000660915	0.004325	1.26538e-14	0.01	0	0.02	937077	0.75999	J2b2a1a1a1b~	CTS9215	H1e1a	0.8813	PASS
GRK	Gródek	50.79	23.94	Hrubieszów	Poland	Poland-Northwestern Ukraine	MP	21A	300 CE - 500 CE	213 - 361 CE	GRK017	GRK017.A0101	Single-stranded	non	9495928	4235334	3228908	1.23763	44.6016	NA	0.176088	0.00834134	65.0253	72	45.4546	0.453665	0.617541	M	1.47735	3113	0.068673	0.00473436	0.071976	1.67222e-13	0.01	0	0.02	540873	0.43866	R1a1a1b1a2b~	CTS3607,M558,S3363,V2803	H1+16311	0.6426	PASS
GRK	Gródek	50.79	23.94	Hrubieszów	Poland	Poland-Northwestern Ukraine	MP	21B	300 CE - 500 CE	234 - 381 CE	GRK018	GRK018.A0101	Single-stranded	non	24033940	19206581	16060063	1.16383	79.9144	NA	0.20746	0.00885714	62.4016	67	45.3731	0.452539	0.625971	M	6.25282	10852	0.007565	0.000896039	0.006968	3.78573e-14	0.01	0	0.02	960471	0.778963	I1a2a1a1d1~	CTS9352,S2134,Z2902	H48	0.9544	PASS
GRK	Gródek	50.79	23.94	Hrubieszów	Poland	Poland-Northwestern Ukraine	MP	22	300 CE - 500 CE	256 - 530 CE	GRK019	GRK019.A0101	Single-stranded	non	21483085	18025955	13498242	1.25118	83.9077	NA	0.150218	0.00627384	53.3816	51	43.1281	0.915054	0.00916541	F	4.61889	..	..	..	..	..	0.01	0	0.02	876598	0.71094	..	..	T2b	0.9165	PASS
GRK	Gródek	50.79	23.94	Hrubieszów	Poland	Poland-Northwestern Ukraine	MP	29	300 CE - 500 CE	239 - 401 CE	GRK020	GRK020.A0101	Single-stranded	non	17155595	14007229	10678984	1.23761	81.6482	NA	0.173789	0.00731581	60.5384	63	43.1559	0.946126	0.014925	F	4.10533	..	..	..	..	..	0.01	0	0.02	861239	0.698483	..	..	T2b5a	0.9675	PASS
GRK	Gródek	50.79	23.94	Hrubieszów	Poland	Poland-Northwestern Ukraine	MP	35	300 CE - 500 CE	225 - 428 CE	GRK021	GRK021.A0101	Single-stranded	non	24435403	20809613	14456315	1.30531	85.1617	NA	0.188786	0.00831103	60.4864	64	41.2604	0.52923	0.62361	M	4.86072	11420	0.00734	0.000860397	0.006718	1.55342e-13	0.01	0	0.02	945112	0.766506	I1a3a1a2	S17023	H3b+16129	0.9888	PASS
GRK	Gródek	50.79	23.94	Hrubieszów	Poland	Poland-Northwestern Ukraine	MP	38	300 CE - 500 CE	125 - 318 CE	GRK022	GRK022.A0101	Single-stranded	non	18091656	4951474	1163916	1.76493	27.3688	NA	0.0508055	0.00375098	42.7966	40	43.5867	0.942748	0.0165761	F	0.0619	..	..	..	..	..	0	0	0.01	47076	0.0381796	..	..	T1a1j	1	PASS
GRK	Gródek	50.79	23.94	Hrubieszów	Poland	Poland-Northwestern Ukraine	MP	38A	300 CE - 500 CE	245 - 402 CE	GRK023	GRK023.A0101	Single-stranded	non	16614538	14074329	10772991	1.23456	84.7109	NA	0.211822	0.00796932	64.0472	72	41.0352	1.0619	0.00531716	F	4.28612	..	..	..	..	..	0.01	0	0.02	883138	0.716244	..	..	H1c	1	PASS
GRK	Gródek	50.79	23.94	Hrubieszów	Poland	Poland-Northwestern Ukraine	MP	1L	300 CE - 500 CE		GRK024	GRK024.A0101	Single-stranded	non	12108839	8127288	5714382	1.29689	67.1186	NA	0.0598195	0.00386944	63.5454	70	43.3568	0.468216	0.576676	M	2.40676	5840	0.002411	0.00091626	0.002546	1.27917e-14	0.01	0	0.02	743152	0.602712	J2b2a1a1a1b~	Y15058,Z34462	H79	0.9332	PASS
PC1	Boczne	49.72	21.57	Lesser Poland	Poland	Poland-Northwestern Ukraine	MP	PMA36	200 CE - 400 CE		PC1001	PC1001.A0101	Single-stranded	non	19370774	10733550	734884	1.93153	55.4111	10.9145	0.105965	0.00539628	60.4871	62	45.1067	0.442825	0.507747	M	0.29565	217	0.090291	0.0311	0.147461	8.16e-15	0.02	0.01	0.03	192010	0.155724	J2b2a1a1a1a1a1a	Z639	HV13b	0.9078	PASS
PC1	Zarska	50.16	19.7	Lesser Poland	Poland	Poland-Northwestern Ukraine	MP	525	200 CE - 500 CE		PC1004	PC1004.A0101	Single-stranded	non	12720972	7049922	733913	1.8959	55.4197	12.8323	0.136866	0.00622319	56.1117	55	46.4649	0.418386	0.461403	M	0.2737	186	0.035207	0.0163	0.03208	9.44e-16	0.01	0	0.02	180337	0.146257	I1	CTS11950^,Z2880^	H2a2a1	0.5	PASS	Identical to PC1005
PC1	Zarska	50.16	19.7	Lesser Poland	Poland	Poland-Northwestern Ukraine	MP	814	200 CE - 500 CE		PC1005	PC1005.A0101	Single-stranded	non	8639773	6420583	2018863	1.68556	74.3143	37.0909	0.132431	0.00487734	56.7501	56	42.6626	0.498358	0.513592	M	0.67195	1105	0.007147	0.00316	0.007774	3.92e-15	0.02	0.01	0.03	385748	0.31285	I1~	FGC7747	K1c1	0.9771	PASS
PC1	Koziarnia	50.21	19.79	Lesser Poland	Poland	Poland-Northwestern Ukraine	MP	KOZ4	200 CE - 500 CE	258-530 CE	PC1008	PC1008.A0101	Single-stranded	non	18843286	7648345	132289	1.9827	40.5892	4.12255	0.128233	0.0076761	54.7899	53	46.2471	0.424503	0.508118	M	0.05214	8	-0.043143	0.0462	-0.019411	9.18e-18	0.04	0	0.09	38928	0.0315714	I2a1b1~	CTS7391	J1d1b1	0.9786	PASS
PC1	Koziarnia	50.21	19.79	Lesser Poland	Poland	Poland-Northwestern Ukraine	MP	KOZ6	200 CE - 500 CE	246-404 CE	PC1009	PC1009.A0101	Single-stranded	non	23612799	7621964	774877	1.89834	32.279	4.95751	0.106073	0.00613042	54.6602	53	44.5939	0.475283	0.462705	M	0.32645	330	0.091346	0.0232	0.158131	6.54e-15	0.01	0	0.02	212020	0.171953	E1b1b1a1b1	CTS10084,PF2245,Z1058	H2a2a1	0.5	PASS
PC1	Koziarnia	50.21	19.79	Lesser Poland	Poland	Poland-Northwestern Ukraine	MP	KOZ13	200 CE - 500 CE		PC1016	PC1016.A0101	Single-stranded	non	29989490	3190762	302078	1.90533	10.6396	2.11657	0.121008	0.0102684	53.1819	51	43.5543	0.911705	0.0441722	F	0.0994	..	..	..	..	..	NA	NA	NA	71464	0.0579588	..	..	NA	NA	PASS
PC2	Zbójecka	49.69	20.27	Lesser Poland	Poland	Poland-Northwestern Ukraine	MP	WRO1	200 CE - 500 CE	776-634 BCE	PC2001	PC2001.A0101	Single-stranded	non	32121213	7166492	783441	1.89068	22.3108	3.6744	0.105907	0.00758689	58.7754	59	43.7721	0.867757	0.0562308	F	0.3466	..	..	..	..	..	0.04	0.01	0.07	220738	0.179023	..	..	H1b	1	PASS
KRW	Korolivka (Korolówka)	48.74	25.99	Western Ukraine	Ukraine	Poland-Northwestern Ukraine	SP	1	1200 CE - 1300 CE		KRW001	KRW001.A0101	Single-stranded	non	42789590	27325880	19164125	1.29868	63.861	36.6435	0.157546	0.00883088	56.6116	56	44.7596	0.812715	0.0123525	F	7.49721	..	..	..	..	..	0.01	0	0.02	957536	0.776582	..	..	K1a4a1a+195	0.9839	PASS
KRW	Korolivka (Korolówka)	48.74	25.99	Western Ukraine	Ukraine	Poland-Northwestern Ukraine	SP	2	1200 CE - 1300 CE		KRW002	KRW002.A0101	Single-stranded	non	15825784	6990178	2748288	1.60684	44.1696	14.5107	0.169566	0.0108014	55.0484	53	44.2702	0.44966	0.503438	M	0.986	1763	0.011829	0.00327	0.012459	1e-14	0.01	0	0.02	486070	0.394213	E1b1b1a1b1a10	S2979	H6a1a4	1	PASS
KRW	Korolivka (Korolówka)	48.74	25.99	Western Ukraine	Ukraine	Poland-Northwestern Ukraine	SP	3	1200 CE - 1300 CE		KRW003	KRW003.A0101	Single-stranded	non	13840579	10639328	7892347	1.25819	76.8705	53.9352	0.131559	0.00768332	55.1019	54	43.2648	0.931833	0.0164951	F	2.87399	..	..	..	..	..	0.01	0	0.02	768506	0.623275	..	..	H3a1	1	PASS
KRW	Korolivka (Korolówka)	48.74	25.99	Western Ukraine	Ukraine	Poland-Northwestern Ukraine	SP	4	1200 CE - 1300 CE		KRW004	KRW004.A0101	Single-stranded	non	31296741	17640525	9669203	1.45188	56.3654	31.173	0.137418	0.00781209	46.2472	44	44.9892	0.840464	0.00829754	F	2.55288	..	..	..	..	..	0.01	0	0.02	748924	0.607393	..	..	H4a1a1a	0.9795	PASS
KRW	Korolivka (Korolówka)	48.74	25.99	Western Ukraine	Ukraine	Poland-Northwestern Ukraine	SP	5	1200 CE - 1300 CE		KRW005	KRW005.A0101	Single-stranded	non	16275240	12157118	9638189	1.2072	74.697	53.1765	0.171341	0.0101197	53.2213	52	43.8354	0.444791	0.624028	M	3.50491	6886	0.010222	0.00146	0.008514	6.64e-14	0.01	0	0.02	809130	0.656222	G2a2b2a1a1a2a	FGC21533,Y12380	U8a1a	0.9663	PASS
KRW	Korolivka (Korolówka)	48.74	25.99	Western Ukraine	Ukraine	Poland-Northwestern Ukraine	SP	6	1200 CE - 1300 CE		KRW006	KRW006.A0101	Single-stranded	non	32407486	25040961	18884022	1.24588	77.2691	56.6955	0.171137	0.00879218	55.6714	55	43.747	0.872018	0.010029	F	6.55671	..	..	..	..	..	0.01	0	0.02	986155	0.799793	..	..	H7c1	0.8704	PASS
KRW	Korolivka (Korolówka)	48.74	25.99	Western Ukraine	Ukraine	Poland-Northwestern Ukraine	SP	7	1200 CE - 1300 CE		KRW007	KRW007.A0101	Single-stranded	non	17722179	8998770	3454363	1.61613	50.7769	20.666	0.146004	0.0107501	56.7173	56	43.9931	0.440242	0.495993	M	1.06778	1864	0.019314	0.0039	0.019346	2.53e-14	0.01	0	0.02	528341	0.428496	R1a1a1b1a2a1a1a~	YP571	V1a1b	1	PASS
KRW	Korolivka (Korolówka)	48.74	25.99	Western Ukraine	Ukraine	Poland-Northwestern Ukraine	SP	8	1200 CE - 1300 CE		KRW008	KRW008.A0101	Single-stranded	non	41327528	31292534	21629437	1.3088	75.7184	53.071	0.160293	0.00969066	53.6779	52	45.1151	0.438732	0.601192	M	7.50031	11534	0.007877	0.000814	0.007401	1.14e-13	0.01	0	0.02	1000274	0.811244	R1a1a1b1a2b3a3a1a~	FGC11539,YP304	K1a2	0.972	PASS
KRW	Korolivka (Korolówka)	48.74	25.99	Western Ukraine	Ukraine	Poland-Northwestern Ukraine	SP	9	1200 CE - 1300 CE		KRW009	KRW009.A0101	Single-stranded	non	20967869	11088304	4712514	1.575	52.8824	21.8424	0.189843	0.0107027	49.6004	47	42.04	0.962538	0.00681479	F	1.40853	..	..	..	..	..	0.01	0	0.02	588009	0.476888	..	..	U5a1b1c1	0.9825	PASS
KRW	Korolivka (Korolówka)	48.74	25.99	Western Ukraine	Ukraine	Poland-Northwestern Ukraine	SP	10	1200 CE - 1300 CE		KRW010	KRW010.A0101	Single-stranded	non	13090147	2679007	589352	1.78001	20.4658	5.61506	0.140551	0.00926926	52.2414	50	43.4524	0.896536	0.0187073	F	0.14084	..	..	..	..	..	0	0	0.01	101260	0.082124	..	..	J1c2e	0.9455	PASS
KRW	Korolivka (Korolówka)	48.74	25.99	Western Ukraine	Ukraine	Poland-Northwestern Ukraine	SP	11	1200 CE - 1300 CE		KRW011	KRW011.A0101	Single-stranded	non	33389183	28578732	21914223	1.2332	85.5928	69.5872	0.147594	0.00746272	54.3343	53	45.0127	0.811952	0.00917874	F	7.9491	..	..	..	..	..	0.01	0	0.02	982015	0.796435	..	..	H7c1	0.8704	PASS
KRW	Korolivka (Korolówka)	48.74	25.99	Western Ukraine	Ukraine	Poland-Northwestern Ukraine	SP	13	1200 CE - 1300 CE		KRW013	KRW013.A0101	Single-stranded	non	20661845	7010815	2599990	1.62915	33.9312	10.6531	0.127106	0.00828549	55.0832	53	44.6602	0.857632	0.0194788	F	0.8201	..	..	..	..	..	0.01	0	0.02	433783	0.351807	..	..	U2e1	0.9944	PASS
KRW	Korolivka (Korolówka)	48.74	25.99	Western Ukraine	Ukraine	Poland-Northwestern Ukraine	SP	14	1200 CE - 1300 CE		KRW014	KRW014.A0101	Single-stranded	non	25514642	16373288	13561550	1.17173	64.1721	40.7413	0.149318	0.00889073	55.7768	55	46.2567	0.793456	0.00902142	F	5.11615	..	..	..	..	..	0.01	0	0.02	846600	0.686611	..	..	J2a1a1a2	0.93	PASS
PDH	Pidhirtsi (Podhorce)	50.78	23.78	Western Ukraine	Ukraine	Poland-Northwestern Ukraine	SP	222	1000 CE - 1300 CE		PDH001	PDH001.A0101	Single-stranded	non	11097129	6171849	3253894	1.47279	55.6166	27.305	0.134589	0.00925092	53.6127	51	44.9366	0.838645	0.0138019	F	1.02997	..	..	..	..	..	0.04	0.03	0.05	488826	0.396448	..	..	C4a1a6	0.9533	PASS
PDH	Pidhirtsi (Podhorce)	50.78	23.78	Western Ukraine	Ukraine	Poland-Northwestern Ukraine	SP	222a	1000 CE - 1100 CE		PDH002	PDH002.A0101	Single-stranded	non	17178473	8745197	2832488	1.67611	50.9079	17.873	0.0673166	0.00598501	61.3054	64	44.0424	0.912771	0.00773092	F	0.90397	..	..	..	..	..	0.01	0	0.02	477190	0.387011	..	..	H1e1b1	1	PASS
PDH	Pidhirtsi (Podhorce)	50.78	23.78	Western Ukraine	Ukraine	Poland-Northwestern Ukraine	SP	223	1000 CE - 1300 CE		PDH003	PDH003.A0101	Single-stranded	non	12257829	6112147	2307881	1.62241	49.8632	21.3409	0.100756	0.00723098	53.1002	50	44.2281	0.438143	0.468548	M	0.58943	694	0.018027	0.00657	0.015498	5.53e-15	0.02	0.01	0.03	347044	0.28146	J2a1a1a2b2a	PF5126,Z1847	H	0.9091	PASS
PDH	Pidhirtsi (Podhorce)	50.78	23.78	Western Ukraine	Ukraine	Poland-Northwestern Ukraine	SP	224	1000 CE - 1300 CE		PDH004	PDH004.A0101	Single-stranded	non	15367649	5806684	2344685	1.59621	37.7851	16.9105	0.0893886	0.00705424	45.1063	42	46.0489	0.40818	0.453869	M	0.49043	461	0.038215	0.011	0.035698	5.66e-15	0.01	0	0.02	290702	0.235766	I2a1a2b1a1	FGC12081,SK1237,V2129,Y3111	T2b	0.9033	PASS
PDH	Pidhirtsi (Podhorce)	50.78	23.78	Western Ukraine	Ukraine	Poland-Northwestern Ukraine	SP	226a	1000 CE - 1300 CE		PDH005	PDH005.A0101	Single-stranded	non	34738850	16838561	4717589	1.71983	48.4718	23.0141	0.128483	0.0095889	50.9423	48	44.031	0.504136	0.404834	M	0.84642	1510	0.095948	0.0117	0.095327	2.05e-14	0.01	0	0.02	468477	0.379945	E1b1b1a1b1	FGC11427,Y3763	HV9+152	1	PASS
PDH	Pidhirtsi (Podhorce)	50.78	23.78	Western Ukraine	Ukraine	Poland-Northwestern Ukraine	SP	227	1000 CE - 1300 CE		PDH006	PDH006.A0101	Single-stranded	non	32495329	15750610	5340666	1.66092	48.4704	21.2497	0.0841623	0.00607041	57.1887	57	43.8842	0.476117	0.457494	M	1.35197	2902	0.098982	0.00619	0.099526	1.32e-13	0.01	0	0.02	621098	0.503724	R1a1a1b1a1a1c1~	AMM272,S4548,Z2954	H36	1	PASS
PDH	Pidhirtsi (Podhorce)	50.78	23.78	Western Ukraine	Ukraine	Poland-Northwestern Ukraine	SP	229	1000 CE - 1100 CE		PDH007	PDH007.A0101	Single-stranded	non	34186718	20071656	8361378	1.58342	58.7119	35.2514	0.17647	0.0120916	44.5908	42	43.9637	0.438625	0.478861	M	1.4962	2780	0.039428	0.0043	0.038876	6.44e-14	0.02	0.01	0.03	633856	0.514071	I2a1a2b1a1	FGC12076,YP217	W6a	0.927	PASS
PDH	Pidhirtsi (Podhorce)	50.78	23.78	Western Ukraine	Ukraine	Poland-Northwestern Ukraine	SP	239m	1000 CE - 1300 CE		PDH008	PDH008.A0101	Single-stranded	non	24240344	14293003	6034304	1.57781	58.9637	29.6906	0.0961137	0.00723375	56.985	56	44.0556	0.454145	0.493057	M	1.64555	3581	0.010304	0.00212	0.010128	1.54e-14	0.01	0	0.02	686199	0.556522	I2a1a2b1a1	FGC12096,Y3121	J1b1a1	0.971	PASS
PDH	Pidhirtsi (Podhorce)	50.78	23.78	Western Ukraine	Ukraine	Poland-Northwestern Ukraine	SP	243a	1000 CE - 1300 CE		PDH009	PDH009.A0101	Single-stranded	non	31867187	25066851	17304723	1.30966	78.6604	60.4847	0.157413	0.0108768	47.505	45	47.6877	0.397699	0.49964	M	4.81837	7355	0.012051	0.00131	0.011252	6.69e-15	0.02	0.01	0.03	841252	0.682273	I2a2a~	FGC18596	U5a1+@16192	0.9592	PASS
PDH	Pidhirtsi (Podhorce)	50.78	23.78	Western Ukraine	Ukraine	Poland-Northwestern Ukraine	SP	245a	1000 CE - 1300 CE		PDH010	PDH010.A0101	Single-stranded	non	26425327	17673107	9941294	1.43749	66.8794	42.1328	0.155192	0.0115004	52.3675	50	44.7966	0.858262	0.00508427	F	2.6723	..	..	..	..	..	0.01	0	0.02	806733	0.654278	..	..	T2b4	0.9831	PASS
PDH	Pidhirtsi (Podhorce)	50.78	23.78	Western Ukraine	Ukraine	Poland-Northwestern Ukraine	SP	246a	1000 CE - 1300 CE		PDH011	PDH011.A0101	Single-stranded	non	21374809	13961006	9584028	1.31351	65.3152	44.3582	0.116535	0.00915041	46.5447	44	47.6413	0.386469	0.501333	M	2.48014	4276	0.035805	0.00308	0.033434	1.04e-13	0.01	0	0.02	685422	0.555892	R1a1a1b1a2b3a~	FGC4501,V2834,Y2194	H49	1	PASS	Identical to PDH012
PDH	Pidhirtsi (Podhorce)	50.78	23.78	Western Ukraine	Ukraine	Poland-Northwestern Ukraine	SP	246aa	1000 CE - 1300 CE		PDH012	PDH012.A0101	Single-stranded	non	19024364	13543569	8753932	1.35365	71.1907	47.2829	0.137377	0.0104739	51.9836	50	45.3742	0.424117	0.50499	M	2.68492	5646	0.022714	0.00222	0.02306	1.42e-13	0.01	0	0.02	782179	0.634364	R1a1a1b1a2b3a~	FGC4501,V2834,Y2194	H49	1	PASS

## Sheet: S2-3
Table S2. Sites included in this study.										Table S3. Present-day data included in this study.
Site ID	Site	Latitude (approx)	Longitude (approx)	Province	Political Entity	Study/Reference Transect	Time Period	Unique Individuals		Population	Region	Individuals	Publication
BBC	Bubi's cave	45.34	15.47	Karlovac	Croatia	Northwestern Balkan	MP	26		Dolgan	CAsia	4	PattersonGenetics2012, LazaridisNature2014
BIO	Biograd - Glavice	43.93	15.46	Dalmatia	Croatia	Northwestern Balkan	SP	1		Enets	CAsia	3	PattersonGenetics2012, LazaridisNature2014
BRI	Bribir - Glavica	43.92	15.84	Sibenik-Knin	Croatia	Northwestern Balkan	SP	1		Karakalpak	CAsia	14	PattersonGenetics2012, LazaridisNature2014
DUC	Dubrovnik cathedral	42.64	18.11	Dalmatia	Croatia	Northwestern Balkan	SP	1		Kazakh	CAsia	65	PattersonGenetics2012, LazaridisNature2014
DUG	Dugopolje - Vučipolje	43.57	16.59	Split-Dalmatia	Croatia	Northwestern Balkan	SP	1		Ket	CAsia	22	PattersonGenetics2012, LazaridisNature2014
POD	Podvršje - Glavčine	44.25	15.32	Zadar	Croatia	Northwestern Balkan	SP	2		Khakass	CAsia	16	PattersonGenetics2012, LazaridisNature2014
TOR	Torčec - Cirkvišće	46.22	16.87	Koprivnica-Križevci	Croatia	Northwestern Balkan	SP	6		Khakass_Kachins	CAsia	8	PattersonGenetics2012, LazaridisNature2014
VEM	Velim	43.88	15.72	Zadar	Croatia	Northwestern Balkan	SP	67		Kirghiz	CAsia	4	PattersonGenetics2012, LazaridisNature2014
VIR	Vir - Smratina	44.31	15.06	Zadar	Croatia	Northwestern Balkan	SP	1		Kyrgyz	CAsia	9	PattersonGenetics2012, LazaridisNature2014
BRC	Brücken	51.44	11.19	Saxony-Anhalt	Germany	Eastern Germany	MP	56		Mansi	CAsia	8	PattersonGenetics2012, LazaridisNature2014
DRH	Deersheim	51.98	10.78	Saxony-Anhalt	Germany	Eastern Germany	MP	49		Selkup	CAsia	25	PattersonGenetics2012, LazaridisNature2014
NDW	Niederwünsch	51.35	11.8	Saxony-Anhalt	Germany	Eastern Germany	SP	182		Tajik	CAsia	31	PattersonGenetics2012, LazaridisNature2014
OBM	Obermöllern	51.16	11.67	Saxony-Anhalt	Germany	Eastern Germany	MP/SP	52		Tatar_Astrakhan	CAsia	10	PattersonGenetics2012, LazaridisNature2014
RTW	Rathewitz	51.11	11.9	Saxony-Anhalt	Germany	Eastern Germany	MP	15		Tatar_Crimean	CAsia	22	PattersonGenetics2012, LazaridisNature2014
SDN	Steuden Melmesdorf	51.42	11.78	Saxony-Anhalt	Germany	Eastern Germany	SP	36		Tatar_Kazan	CAsia	13	PattersonGenetics2012, LazaridisNature2014
DOV	Vampeniesi 2	56.85	24.21	Livonia	Latvia	Baltics	SP	1		Tatar_Mishar	CAsia	10	PattersonGenetics2012, LazaridisNature2014
LAU	Laugskola	56.84	24.38	Livonia	Latvia	Baltics	SP	2		Tatar_Siberian	CAsia	19	PattersonGenetics2012, LazaridisNature2014
MEZ	Vendi Mezite	57.32	25.28	Courland	Latvia	Baltics	SP	1		Tatar_Siberian_Zabolotniye	CAsia	5	PattersonGenetics2012, LazaridisNature2014
VAM	Vampeniesi 1	56.83	24.24	Livonia	Latvia	Baltics	SP	1		Todzin	CAsia	3	PattersonGenetics2012, LazaridisNature2014
GRK	Gródek	50.79	23.94	Hrubieszów	Poland	Poland-Northwestern Ukraine	MP/SP	24		Turkmen	CAsia	7	PattersonGenetics2012, LazaridisNature2014
PC1	Boczne	49.72	21.57	Lesser Poland	Poland	Poland-Northwestern Ukraine	MP	1		Uzbek	CAsia	27	PattersonGenetics2012, LazaridisNature2014
PC1	Zarska	50.16	19.7	Lesser Poland	Poland	Poland-Northwestern Ukraine	MP	1		Abazin	Caucasus	10	PattersonGenetics2012, LazaridisNature2014
PC1	Koziarnia	50.21	19.79	Lesser Poland	Poland	Poland-Northwestern Ukraine	MP	3		Abkhasian	Caucasus	9	PattersonGenetics2012, LazaridisNature2014, YunusbayevMolecularBiologyEvolution2012, BeharHumanBiology2013
PC2	Zbójecka	49.69	20.27	Lesser Poland	Poland	Poland-Northwestern Ukraine	IA/MP	1		Adygei	Caucasus	31	PattersonGenetics2012, LazaridisNature2014, BergströmScience2020
KRW	Korolivka/Korolówka	48.74	25.99	Western Ukraine	Ukraine	Poland-Northwestern Ukraine	SP	13		Armenian	Caucasus	10	PattersonGenetics2012, LazaridisNature2014, YunusbayevMolecularBiologyEvolution2012, BeharNature2010
PDH	Pidhirtsi/Podhorce	50.78	23.78	Western Ukraine	Ukraine	Poland-Northwestern Ukraine	SP	11		Armenian_Hemsheni	Caucasus	8	PattersonGenetics2012, LazaridisNature2014
							Total:	555		Avar	Caucasus	10	PattersonGenetics2012, LazaridisNature2014
										Azeri	Caucasus	17	PattersonGenetics2012, LazaridisNature2014, YunusbayevPLOS2015
										Balkar	Caucasus	10	PattersonGenetics2012, LazaridisNature2014, YunusbayevMolecularBiologyEvolution2012
										Bashkir	Caucasus	53	PattersonGenetics2012, LazaridisNature2014
										Chechen	Caucasus	9	PattersonGenetics2012, LazaridisNature2014, YunusbayevMolecularBiologyEvolution2012
										Circassian	Caucasus	9	PattersonGenetics2012, LazaridisNature2014
										Darginian	Caucasus	8	PattersonGenetics2012, LazaridisNature2014
										Georgian	Caucasus	23	PattersonGenetics2012, LazaridisNature2014, BeharHumanBiology2013, BeharNature2010
										Ingushian	Caucasus	10	PattersonGenetics2012, LazaridisNature2014
										Kabardinian	Caucasus	10	PattersonGenetics2012, LazaridisNature2014, YunusbayevPLOS2015
										Karachai	Caucasus	12	PattersonGenetics2012, LazaridisNature2014
										Kubachinian	Caucasus	6	PattersonGenetics2012, LazaridisNature2014
										Kumyk	Caucasus	8	PattersonGenetics2012, LazaridisNature2014, YunusbayevPLOS2015, YunusbayevMolecularBiologyEvolution2012
										Lak	Caucasus	10	PattersonGenetics2012, LazaridisNature2014
										Lezgin	Caucasus	9	PattersonGenetics2012, LazaridisNature2014, BeharHumanBiology2013, BeharNature2010
										Nogai	Caucasus	25	PattersonGenetics2012, LazaridisNature2014
										Ossetian	Caucasus	16	PattersonGenetics2012, LazaridisNature2014, YunusbayevMolecularBiologyEvolution2012, BeharHumanBiology2013
										Shor_Khakassia	Caucasus	6	PattersonGenetics2012, LazaridisNature2014
										Shor_Mountain	Caucasus	7	PattersonGenetics2012, LazaridisNature2014
										Tabasaran	Caucasus	10	PattersonGenetics2012, LazaridisNature2014, BeharHumanBiology2013
										Altaian	EAsia	24	PattersonGenetics2012, LazaridisNature2014
										Altaian_Chelkans	EAsia	8	PattersonGenetics2012, LazaridisNature2014
										Buryat	EAsia	37	PattersonGenetics2012, LazaridisNature2014
										Chukchi	EAsia	23	PattersonGenetics2012, LazaridisNature2014
										Dai	EAsia	10	PattersonGenetics2012, LazaridisNature2014
										Daur	EAsia	9	PattersonGenetics2012, LazaridisNature2014
										Dungan	EAsia	13	PattersonGenetics2012, LazaridisNature2014
										Even	EAsia	9	PattersonGenetics2012, LazaridisNature2014
										Evenk_FarEast	EAsia	5	PattersonGenetics2012, LazaridisNature2014
										Evenk_Transbaikal	EAsia	8	PattersonGenetics2012, LazaridisNature2014
										Itelmen	EAsia	6	PattersonGenetics2012, LazaridisNature2014
										Japanese	EAsia	29	PattersonGenetics2012, LazaridisNature2014
										Khamnegan	EAsia	10	PattersonGenetics2012, LazaridisNature2014
										Kinh	EAsia	8	PattersonGenetics2012, LazaridisNature2014
										Korean	EAsia	6	PattersonGenetics2012, LazaridisNature2014
										Koryak	EAsia	9	PattersonGenetics2012, LazaridisNature2014
										Lahu	EAsia	8	PattersonGenetics2012, LazaridisNature2014
										Mongol	EAsia	68	PattersonGenetics2012, LazaridisNature2014
										Negidal	EAsia	3	PattersonGenetics2012, LazaridisNature2014
										Nganasan	EAsia	33	PattersonGenetics2012, LazaridisNature2014
										Nivh	EAsia	10	PattersonGenetics2012, LazaridisNature2014
										She	EAsia	10	PattersonGenetics2012, LazaridisNature2014
										Tu	EAsia	10	PattersonGenetics2012, LazaridisNature2014
										Tubalar	EAsia	27	PattersonGenetics2012, LazaridisNature2014
										Tujia	EAsia	10	PattersonGenetics2012, LazaridisNature2014
										Tuvinian	EAsia	20	PattersonGenetics2012, LazaridisNature2014
										Ulchi	EAsia	25	PattersonGenetics2012, LazaridisNature2014
										Uygur	EAsia	10	PattersonGenetics2012, LazaridisNature2014
										Yakut	EAsia	20	PattersonGenetics2012, LazaridisNature2014
										Yi	EAsia	10	PattersonGenetics2012, LazaridisNature2014
										Yukagir	EAsia	19	PattersonGenetics2012, LazaridisNature2014
										Abruzzo	Europe	11	PattersonGenetics2012, LazaridisNature2014
										Albanian	Europe	9	PattersonGenetics2012, LazaridisNature2014, RaveaneScienceAdvances2019
										Basque	Europe	29	PattersonGenetics2012, LazaridisNature2014, BergströmScience2020
										Belarusian	Europe	25	PattersonGenetics2012, LazaridisNature2014, KushniarevichPLOS2015, BeharHumanBiology2013, BeharNature2010
										Belgian	Europe	538	MultipleSclerosisGeneticsConsortiumNature2011
										Besermyan	Europe	6	PattersonGenetics2012, LazaridisNature2014
										Bosnian	Europe	15	KovacevicPLOS2014
										Bulgarian	Europe	23	PattersonGenetics2012, LazaridisNature2014, YunusbayevMolecularBiologyEvolution2012
										Chuvash	Europe	16	PattersonGenetics2012, LazaridisNature2014
										Corsica	Europe	16	TammNatureScientificReports2019
										Croatian	Europe	38	PattersonGenetics2012, LazaridisNature2014, KovacevicPLOS2014, BeharHumanBiology2013
										Cypriot	Europe	16	PattersonGenetics2012, LazaridisNature2014, BeharNature2010
										Czech	Europe	10	PattersonGenetics2012, LazaridisNature2014
										Danish	Europe	314	MultipleSclerosisGeneticsConsortiumNature2011
										Dutch	Europe	498	GenomeoftheNetherlandsConsortiumNatureGenetics2014
										English	Europe	1688	PattersonGenetics2012, LazaridisNature2014, LeslieNature2014, 1000GenomesProjectConsortiumNature2015
										Estonian	Europe	16	PattersonGenetics2012, LazaridisNature2014, TambetsGenomeBiology2018, KushniarevichPLOS2015
										Finnish	Europe	660	PattersonGenetics2012, LazaridisNature2014, MultipleSclerosisGeneticsConsortiumNature2011, TambetsGenomeBiology2018, 1000GenomesProjectConsortiumNature2015
										French	Europe	559	PattersonGenetics2012, LazaridisNature2014, MultipleSclerosisGeneticsConsortiumNature2011, TammNatureScientificReports2019, BergströmScience2020
										Gagauz	Europe	9	PattersonGenetics2012, LazaridisNature2014, YunusbayevPLOS2015, TambetsGenomeBiology2018
										German	Europe	1104	PattersonGenetics2012, LazaridisNature2014, MultipleSclerosisGeneticsConsortiumNature2011
										Greek	Europe	56	PattersonGenetics2012, LazaridisNature2014, KovacevicPLOS2014, KushniarevichPLOS2015, BeharHumanBiology2013
										Han	Europe	43	PattersonGenetics2012, LazaridisNature2014
										Hungarian	Europe	42	PattersonGenetics2012, LazaridisNature2014, BeharNature2010
										Icelandic	Europe	12	PattersonGenetics2012, LazaridisNature2014
										Ingrian	Europe	3	TambetsGenomeBiology2018
										Ireland	Europe	356	PattersonGenetics2012, LazaridisNature2014, PsoriasisConsortiumNatureGenetics2010
										Italian	Europe	796	PattersonGenetics2012, LazaridisNature2014, MultipleSclerosisGeneticsConsortiumNature2011, RaveaneScienceAdvances2019, BergströmScience2020, BeharHumanBiology2013, 1000GenomesProjectConsortiumNature2015
										Kalmyk	Europe	10	PattersonGenetics2012, LazaridisNature2014
										Karaim	Europe	7	PattersonGenetics2012, LazaridisNature2014
										Karelian	Europe	18	PattersonGenetics2012, LazaridisNature2014, YunusbayevPLOS2015, TambetsGenomeBiology2018
										Kosovo	Europe	9	KovacevicPLOS2014
										Latvian	Europe	9	TambetsGenomeBiology2018, KushniarevichPLOS2015
										Lithuanian	Europe	448	PattersonGenetics2012, LazaridisNature2014, UrnikyteNatureScientificReports2019, BeharNature2010
										Maltese	Europe	8	PattersonGenetics2012, LazaridisNature2014
										Moldovan	Europe	19	PattersonGenetics2012, LazaridisNature2014, BeharHumanBiology2013
										Montenegro	Europe	14	KovacevicPLOS2014
										Mordovian	Europe	47	PattersonGenetics2012, LazaridisNature2014, YunusbayevMolecularBiologyEvolution2012
										NIreland	Europe	121	PattersonGenetics2012, LazaridisNature2014, LeslieNature2014, PsoriasisConsortiumNatureGenetics2010, MultipleSclerosisGeneticsConsortiumNature2011
										NMacedonian	Europe	14	KovacevicPLOS2014
										Norwegian	Europe	934	PattersonGenetics2012, LazaridisNature2014, MultipleSclerosisGeneticsConsortiumNature2011
										Orcadian	Europe	109	PattersonGenetics2012, LazaridisNature2014, LeslieNature2014, BergströmScience2020
										Palestinian	Europe	38	PattersonGenetics2012, LazaridisNature2014
										Piedmont	Europe	11	PattersonGenetics2012, LazaridisNature2014
										Polish	Europe	99	PattersonGenetics2012, LazaridisNature2014, MultipleSclerosisGeneticsConsortiumNature2011, TambetsGenomeBiology2018, BeharHumanBiology2013
										Portugese	Europe	10	TammNatureScientificReports2019
										Provance	Europe	5	PattersonGenetics2012, LazaridisNature2014
										Romanian	Europe	26	PattersonGenetics2012, LazaridisNature2014, KovacevicPLOS2014, BeharNature2010
										Russian	Europe	97	PattersonGenetics2012, LazaridisNature2014, YunusbayevPLOS2015, TambetsGenomeBiology2018, KushniarevichPLOS2015, BergströmScience2020, BeharHumanBiology2013
										Russian_Archangelsk_Krasnoborsky	Europe	6	PattersonGenetics2012, LazaridisNature2014
										Russian_Archangelsk_Leshukonsky	Europe	5	PattersonGenetics2012, LazaridisNature2014
										Russian_Archangelsk_Pinezhsky	Europe	5	PattersonGenetics2012, LazaridisNature2014
										Saami	Europe	4	PattersonGenetics2012, LazaridisNature2014
										Sardinian	Europe	27	PattersonGenetics2012, LazaridisNature2014, BergströmScience2020
										Scottish	Europe	124	PattersonGenetics2012, LazaridisNature2014, LeslieNature2014
										Serbian	Europe	18	KovacevicPLOS2014
										Shetlandic	Europe	10	PattersonGenetics2012, LazaridisNature2014
										Sicilian	Europe	23	PattersonGenetics2012, LazaridisNature2014
										Slovakian	Europe	15	KovacevicPLOS2014, KushniarevichPLOS2015
										Slovenian	Europe	15	KovacevicPLOS2014,KushniarevichPLOS2015
										Sorb	Europe	661	PattersonGenetics2012, LazaridisNature2014, VeeramahEJHG2011, GrossBMCGenomicData2011
										Spanish	Europe	362	PattersonGenetics2012, LazaridisNature2014, MultipleSclerosisGeneticsConsortiumNature2011, BeharNature2010, 1000GenomesProjectConsortiumNature2015
										Spanish_North	Europe	5	PattersonGenetics2012, LazaridisNature2014
										Swedish	Europe	1115	PattersonGenetics2012, LazaridisNature2014, MultipleSclerosisGeneticsConsortiumNature2011
										Tuscany	Europe	7	PattersonGenetics2012, LazaridisNature2014
										Udmurt	Europe	10	PattersonGenetics2012, LazaridisNature2014
										Ukrainian	Europe	48	PattersonGenetics2012, LazaridisNature2014, YunusbayevMolecularBiologyEvolution2012
										Veps	Europe	10	PattersonGenetics2012, LazaridisNature2014, TambetsGenomeBiology2018
										Welsh	Europe	129	LeslieNature2014
										Egyptian	NAfrica	30	PattersonGenetics2012, LazaridisNature2014
										Libyan	NAfrica	5	PattersonGenetics2012, LazaridisNature2014
										Moroccan	NAfrica	20	PattersonGenetics2012, LazaridisNature2014
										Tunisian	NAfrica	8	PattersonGenetics2012, LazaridisNature2014
										Balochi	SAsia	20	PattersonGenetics2012, LazaridisNature2014
										Bengali	SAsia	7	PattersonGenetics2012, LazaridisNature2014
										Brahmin_Tiwari	SAsia	15	PattersonGenetics2012, LazaridisNature2014
										Brahui	SAsia	21	PattersonGenetics2012, LazaridisNature2014
										Burusho	SAsia	23	PattersonGenetics2012, LazaridisNature2014
										GujaratiA	SAsia	5	PattersonGenetics2012, LazaridisNature2014
										GujaratiB	SAsia	5	PattersonGenetics2012, LazaridisNature2014
										GujaratiC	SAsia	5	PattersonGenetics2012, LazaridisNature2014
										GujaratiD	SAsia	5	PattersonGenetics2012, LazaridisNature2014
										Hezhen	SAsia	8	PattersonGenetics2012, LazaridisNature2014
										Iran_Non-Zoroastrian_Fars	SAsia	17	PattersonGenetics2012, LazaridisNature2014
										Iran_Zoroastrian	SAsia	26	PattersonGenetics2012, LazaridisNature2014
										Iranian	SAsia	8	PattersonGenetics2012, LazaridisNature2014
										Kalash	SAsia	18	PattersonGenetics2012, LazaridisNature2014
										Kharia	SAsia	12	PattersonGenetics2012, LazaridisNature2014
										Kusunda	SAsia	10	PattersonGenetics2012, LazaridisNature2014
										Lodhi	SAsia	13	PattersonGenetics2012, LazaridisNature2014
										Makrani	SAsia	20	PattersonGenetics2012, LazaridisNature2014
										Mala	SAsia	13	PattersonGenetics2012, LazaridisNature2014
										Pathan	SAsia	19	PattersonGenetics2012, LazaridisNature2014
										Punjabi	SAsia	8	PattersonGenetics2012, LazaridisNature2014
										Sindhi_Pakistan	SAsia	18	PattersonGenetics2012, LazaridisNature2014
										Vishwabrahmin	SAsia	13	PattersonGenetics2012, LazaridisNature2014
										ArabsIsrael	WAsia	5	PattersonGenetics2012, LazaridisNature2014
										Assyrian	WAsia	14	PattersonGenetics2012, LazaridisNature2014
										BedouinA	WAsia	25	PattersonGenetics2012, LazaridisNature2014
										BedouinB	WAsia	19	PattersonGenetics2012, LazaridisNature2014
										Druze	WAsia	39	PattersonGenetics2012, LazaridisNature2014
										Ezid	WAsia	8	PattersonGenetics2012, LazaridisNature2014
										Jordanian	WAsia	31	PattersonGenetics2012, LazaridisNature2014
										Kurd	WAsia	8	PattersonGenetics2012, LazaridisNature2014
										Lebanese	WAsia	16	PattersonGenetics2012, LazaridisNature2014
										Lebanese_Christian	WAsia	9	PattersonGenetics2012, LazaridisNature2014
										Lebanese_Muslim	WAsia	11	PattersonGenetics2012, LazaridisNature2014
										Saudi	WAsia	30	PattersonGenetics2012, LazaridisNature2014
										Syrian	WAsia	24	PattersonGenetics2012, LazaridisNature2014
										Turkish	WAsia	50	PattersonGenetics2012, LazaridisNature2014, BeharNature2010
										Turkish_Balikesir	WAsia	5	PattersonGenetics2012, LazaridisNature2014
										Yemeni	WAsia	16	PattersonGenetics2012, LazaridisNature2014

## Sheet: S4
Table S4. Archaeological context data for BRC, DRH, OBM and RTW.
Site ID	Site	Latitude (approx)	Longitude (approx)	Province	Political Entity	Study Transect	Genetic ID	Archaeological ID	Other ID	Time Period	Orientation	Length	Width	Depth	Structure (simple pit, coffin, stone covering, brick structure, posthole structure, etc.)	Double burial? (Yes/No)	Disturbed? (Yes/No)	Age	Sex	Body position (supine, frog position, hands on pelvis, etc.)	Anthropology note (deformed skull, sign of trauma or disease, etc.)	Grave goods present? (Yes/No)	rich or poor? (High status/low status)	Brooch present? (Yes/No)	Brooch	Jewellery/Beads present? (Yes/No)	Jewellery	Beads (material, number and fucntion)	Buckle (material and function, i.e. belt, pouch, etc.)	Mounts/belt elements	Weapon present? (Yes/No)	Weapon	Riding equipment	Animal bone	Vessel (pottery, glass, etc.)	Tools (comb, spindle-whorl, knife, etc.)	Other
DRH	Deersheim	51.98	10.78	Saxony-Anhalt	Germany	Eastern Germany	DRH001.A	Ind 70:190 /1	Grab 29	MP	West-East	310 cm	100 cm	140 cm	coffin	no	yes			supine		yes	high	yes	silvergilt disc brooch	yes	gold threads	2 gold beads, 27 glass beads	iron buckle, 2 bronze buckles	2 silver rivets	no				glass beaker, 2 pots, jug	2 bronze keys, knife
DRH	Deersheim	51.98	10.78	Saxony-Anhalt	Germany	Eastern Germany	DRH006.A	Ind 72:6 c		MP								30-35	male
DRH	Deersheim	51.98	10.78	Saxony-Anhalt	Germany	Eastern Germany	DRH007.A	Ind 72:07:00		MP								50+	female
DRH	Deersheim	51.98	10.78	Saxony-Anhalt	Germany	Eastern Germany	DRH008.A	Ind 72:8 b		MP								50+	female
DRH	Deersheim	51.98	10.78	Saxony-Anhalt	Germany	Eastern Germany	DRH009.A	Ind 72:10 a		MP								24-30	male
DRH	Deersheim	51.98	10.78	Saxony-Anhalt	Germany	Eastern Germany	DRH010.A	Ind 72:8 a		MP								40-50	male
DRH	Deersheim	51.98	10.78	Saxony-Anhalt	Germany	Eastern Germany	DRH011.A	Ind 72:09:00		MP								15 (± 30 Mon)	female
DRH	Deersheim	51.98	10.78	Saxony-Anhalt	Germany	Eastern Germany	DRH012.A	Ind 72:10 b		MP								30-40	male
DRH	Deersheim	51.98	10.78	Saxony-Anhalt	Germany	Eastern Germany	DRH013.A	Ind 72:52:00		MP								8 (± 24 Mon)
DRH	Deersheim	51.98	10.78	Saxony-Anhalt	Germany	Eastern Germany	DRH014.A	Ind 70:279		Roman Iron Age								20-24	male
DRH	Deersheim	51.98	10.78	Saxony-Anhalt	Germany	Eastern Germany	DRH015.A	Ind 72:6 a		MP								50+	female
DRH	Deersheim	51.98	10.78	Saxony-Anhalt	Germany	Eastern Germany	DRH016.A	Ind 94:094 a		MP								20-24	male
DRH	Deersheim	51.98	10.78	Saxony-Anhalt	Germany	Eastern Germany	DRH017.A	Ind 94:027 a		MP								30-35	male
DRH	Deersheim	51.98	10.78	Saxony-Anhalt	Germany	Eastern Germany	DRH018.A	Ind 94:069 a		MP								30-40	male
DRH	Deersheim	51.98	10.78	Saxony-Anhalt	Germany	Eastern Germany	DRH019.A	Ind 94:170 a		MP								15 (± 30 Mon)
DRH	Deersheim	51.98	10.78	Saxony-Anhalt	Germany	Eastern Germany	DRH020.A	Ind 94:182 a		MP								4 (± 12 Mon)
DRH	Deersheim	51.98	10.78	Saxony-Anhalt	Germany	Eastern Germany	DRH021.A	Ind 94:222 a		MP								30-40	male
DRH	Deersheim	51.98	10.78	Saxony-Anhalt	Germany	Eastern Germany	DRH022.A	Ind 00091:000006:000031 a1		MP								40-50	female
DRH	Deersheim	51.98	10.78	Saxony-Anhalt	Germany	Eastern Germany	DRH023.A	Ind 00091:000006:000031 a2		MP								Infans I
DRH	Deersheim	51.98	10.78	Saxony-Anhalt	Germany	Eastern Germany	DRH024.A	Ind 94:168 a1		MP								20-24	male
DRH	Deersheim	51.98	10.78	Saxony-Anhalt	Germany	Eastern Germany	DRH025.A	Ind 94:028 a		MP								16-20	male
DRH	Deersheim	51.98	10.78	Saxony-Anhalt	Germany	Eastern Germany	DRH026.A	Ind 94:029 a		MP								35-45	male
DRH	Deersheim	51.98	10.78	Saxony-Anhalt	Germany	Eastern Germany	DRH027.A	Ind 00091:000014:000180 a		MP								45+	female
DRH	Deersheim	51.98	10.78	Saxony-Anhalt	Germany	Eastern Germany	DRH028.A	Ind 00091:099999:099999		MP								30-35	male
DRH	Deersheim	51.98	10.78	Saxony-Anhalt	Germany	Eastern Germany	DRH029.A	Ind 94:021 a		MP								16-20	female
DRH	Deersheim	51.98	10.78	Saxony-Anhalt	Germany	Eastern Germany	DRH030.A	Ind 94:161 a		MP								40+
DRH	Deersheim	51.98	10.78	Saxony-Anhalt	Germany	Eastern Germany	DRH031.A	Ind 94:169 a		MP								5 (± 16 Mon)
DRH	Deersheim	51.98	10.78	Saxony-Anhalt	Germany	Eastern Germany	DRH032.A	Ind 94:223 a		MP								20-24	male
DRH	Deersheim	51.98	10.78	Saxony-Anhalt	Germany	Eastern Germany	DRH033.A	Ind 94:247 l		MP								35-45
DRH	Deersheim	51.98	10.78	Saxony-Anhalt	Germany	Eastern Germany	DRH034.A	Ind 95:5609 C"a		MP								24-30	male
DRH	Deersheim	51.98	10.78	Saxony-Anhalt	Germany	Eastern Germany	DRH035.A	Ind 95:5678 a		MP								50+	male
DRH	Deersheim	51.98	10.78	Saxony-Anhalt	Germany	Eastern Germany	DRH036.A	Ind 00141:099999:099999		MP								10 (± 30 Mon)
DRH	Deersheim	51.98	10.78	Saxony-Anhalt	Germany	Eastern Germany	DRH037.A	Ind 95:5509		MP								24-30	male
DRH	Deersheim	51.98	10.78	Saxony-Anhalt	Germany	Eastern Germany	DRH040.A	Ind 95:7908 a		MP								-
DRH	Deersheim	51.98	10.78	Saxony-Anhalt	Germany	Eastern Germany	DRH041.A	Ind 00141:099999:099999		MP								45-55	male
DRH	Deersheim	51.98	10.78	Saxony-Anhalt	Germany	Eastern Germany	DRH042.A	Ind 70:153 a	Grab 55	MP	West-East	130 cm	195 cm	240 cm	simple pit	no	yes	-		supine		no	poor	no		no					no
DRH	Deersheim	51.98	10.78	Saxony-Anhalt	Germany	Eastern Germany	DRH043.A	Ind 70:175 a	Grab 17	MP	West-East	150 cm	90 cm	180 cm	coffin	no	yes	TK		supine		yes	high	no							no			dog bones	5 pots, glass beaker	knife
DRH	Deersheim	51.98	10.78	Saxony-Anhalt	Germany	Eastern Germany	DRH044.A	Ind 70:180 a	Grab 20	MP	West-East	270 cm	80 cm	155 cm	wood	no	yes	-		supine		yes	high	no		yes		6 glass beads, 1 bronze bead			no				2 pots, glass beaker, bronze vessel	knife, 2 whorls
DRH	Deersheim	51.98	10.78	Saxony-Anhalt	Germany	Eastern Germany	DRH045.A	Ind 70:186 a	Grab 27	MP	West-East	90 cm	60 cm	140 cm	simple pit	no	yes	-		supine		yes	?	no		no					no				5 pots	whorl
DRH	Deersheim	51.98	10.78	Saxony-Anhalt	Germany	Eastern Germany	DRH046.A	Ind 70:189 a	Grab 28	MP	West-East	120 cm	60 cm	80 cm	simple pit	no	yes	40-60		supine		yes	rich	no		no			bronze buckle		yes	battle knife			pot
DRH	Deersheim	51.98	10.78	Saxony-Anhalt	Germany	Eastern Germany	DRH047.A	Ind 70:193 a	Grab 33	MP	West-East	320 cm	200 cm	225 cm	simple pit	no	yes	50+	female	supine		yes	middle	no		yes		9 glass beads, 1 amber pendant	small bronze buckle		no				2 pots	knife, 2 whorls
DRH	Deersheim	51.98	10.78	Saxony-Anhalt	Germany	Eastern Germany	DRH048.A	Ind 70:193 a I	Grab 33	MP								-
DRH	Deersheim	51.98	10.78	Saxony-Anhalt	Germany	Eastern Germany	DRH049.A	Ind 70:193 a II	Grab 33	MP								-
DRH	Deersheim	51.98	10.78	Saxony-Anhalt	Germany	Eastern Germany	DRH050.A	Ind 70:196 a	Grab 35	MP	West-East	220 cm	100 cm	150 cm	coffin	no	yes	24-30		supine		yes	rich	no		no			iron buckle	silver ferrule	yes	battle axe			2 pots	knife
DRH	Deersheim	51.98	10.78	Saxony-Anhalt	Germany	Eastern Germany	DRH051.A	Ind 70:200 d	Grab 40	MP	West-East	285 cm	78 cm	135 cm	simple pit	no	yes	TK		supine		yes	?	no		no					no			cattle skull	wheel made Thringian pot, pot
DRH	Deersheim	51.98	10.78	Saxony-Anhalt	Germany	Eastern Germany	DRH052.A	Ind 70:202 a	Grab 42/1 (o)	MP	West-East	260 cm	145 cm		simple pit	no	no	-		supine		yes	poor	no		no			iron buckle		no
DRH	Deersheim	51.98	10.78	Saxony-Anhalt	Germany	Eastern Germany	DRH053.A	Ind 70:202 b	Grab 42/2 (u)	MP	West-East	230 cm	67 cm	150 cm	simple pit	no	yes	30-40		supine		yes	high	no		yes	silver fingerring	10 glass beads, 1 gold bead, 1 rock cristal bead			no				pot	iron websword
DRH	Deersheim	51.98	10.78	Saxony-Anhalt	Germany	Eastern Germany	DRH054.A	Ind 70:204 a	Grab 44/1 (o)	MP	West-East	265 cm	114 cm		tree coffin	no	yes	30-40		supine		yes	rich	yes	bronze bow brooch, bronze annular brooch	yes		55 glass beads, 40 amber beads, coin pendant	iron buckle		no
DRH	Deersheim	51.98	10.78	Saxony-Anhalt	Germany	Eastern Germany	DRH055.A	Ind 70:209 a	Grab 49	MP	West-East	180 cm	110 cm	75 cm	simple pit	no	yes	30-40		supine		yes	?	no		yes		1 glass bead			yes	spear		horse, 2 dogs	pot	knife
DRH	Deersheim	51.98	10.78	Saxony-Anhalt	Germany	Eastern Germany	DRH056.A	Ind 94:055 a		MP								45-50	male
DRH	Deersheim	51.98	10.78	Saxony-Anhalt	Germany	Eastern Germany	DRH057.A	Ind 13413:10000:10000		MP								50+	male
OBM	Obermöllern	51.16	11.67	Saxony-Anhalt	Germany	Eastern Germany	OBM001.A	Ind 25:676	Grab 2	MP	West-East	240 cm	125 cm	160 cm	coffin	no	no	50+	female	supine		yes	rich	yes	2 silvergilt bow brooches (small)	no			iron buckle		no					comb, knife, whorle
OBM	Obermöllern	51.16	11.67	Saxony-Anhalt	Germany	Eastern Germany	OBM002.A	Ind 25:677	Grab 3	MP	West-East	300 cm	150 cm	140 cm	coffin	no	no	24-30	male	supine		yes	rich	yes	2 silvergilt bird brooches	yes		5 glass beads	iron buckle		no				wheel made Thuringian pot	comb, knife, scissors
OBM	Obermöllern	51.16	11.67	Saxony-Anhalt	Germany	Eastern Germany	OBM003.A	Ind 25:678	Grab 4	MP	West-East			195 cm	simple pit	no	no	18 M (± 6 Mon)		supine		yes	middle	no		yes		42 glass beads			yes	spear			pot
OBM	Obermöllern	51.16	11.67	Saxony-Anhalt	Germany	Eastern Germany	OBM004.A	Ind 25:680 a	Grab 6	MP	West-East	240 cm	145 cm	230 cm	simple pit	no	no	-		supine	deformed skull	yes	high	yes	4 silvergilt bow brooches (2 big, 2 small)	yes	1 gold pendant (bracteat), 1 bronze armlet	23 glass beads, 2 bronze beads	iron buckle		no					knife
OBM	Obermöllern	51.16	11.67	Saxony-Anhalt	Germany	Eastern Germany	OBM005.A	Ind 25:681	Grab 8	MP	West-East	240 cm	135 cm	155 cm	simple pit	no	no	Infans II / Juvenil		supine		yes	middle	no		no			iron buckle		yes	2 arrows			wheel made danubian pot
OBM	Obermöllern	51.16	11.67	Saxony-Anhalt	Germany	Eastern Germany	OBM006.A	Ind 25:682	Grab 9	MP	West-East	300 cm	165 cm	300 cm	coffin	no	no	18-22	female	supine		yes	high	yes	2 silvergilt bow brooches, 2 silvergilt disc brooches	yes		56 glass beads	2 bronze buckles	1 silvergilt strap end	no			egg shells, mussel	wheel made Thuringian pot	comb, knife, scissors	amulet ring
OBM	Obermöllern	51.16	11.67	Saxony-Anhalt	Germany	Eastern Germany	OBM007.A	Ind 25:683	Grab 10	MP	West-East	260 cm	180 cm	230 cm	coffin	no	no	40+	female	supine	trauma (skull)	yes	high	no		no					yes	sword, spear, shield	yes (snaffle bar)		wheel made Thuringian pot	knife
OBM	Obermöllern	51.16	11.67	Saxony-Anhalt	Germany	Eastern Germany	OBM008.A	Ind 25:684	Grab 11	MP	West-East	270 cm	120 cm	130 cm	simple pit	no	no	30-35	male	supine		yes	middle	no		no					yes	lance, battle knife
OBM	Obermöllern	51.16	11.67	Saxony-Anhalt	Germany	Eastern Germany	OBM009.A	Ind 25:685	Grab 12	MP	West-East	345 cm	180 cm	8 cm	simple pit	yes (obove grave 13)	no	40-50	male	supine		yes	poor	no		no					no				1 wheel made pot, 1 pot	comb, knife, scissors
OBM	Obermöllern	51.16	11.67	Saxony-Anhalt	Germany	Eastern Germany	OBM010.A	Ind 25:686	Grab 13	MP	West-East			230 cm	wood covering	no	no	9 (± 24 Mon)		supine		yes	high	yes	1 silvergilt bow brooch, 1 sivergilt disc brooch	yes	bronze hair pin	1 glass bead	3 bronze buckles (1 big, 2 small)	2 silver strap end	no				wheel made Thuringian pot		amulett glass whorl
OBM	Obermöllern	51.16	11.67	Saxony-Anhalt	Germany	Eastern Germany	OBM011.A	Ind 25:687	Grab 14	MP	West-East	220 cm	120 cm	130 cm	simple pit	no	no	30-35	male	supine		yes	poor	no		no					no				2 pots, wooden bucket	comb, knife
OBM	Obermöllern	51.16	11.67	Saxony-Anhalt	Germany	Eastern Germany	OBM012.A	Ind 25:689 a	Grab 16	MP	West-East	240 cm	135 cm	200 cm	simple pit	no	no	10 (± 30 Mon)		supine		yes	high	no		no			iron bucke		yes	sword, spear, battle knife			wheel made Thuringian pot	comb, knife	wooden box
OBM	Obermöllern	51.16	11.67	Saxony-Anhalt	Germany	Eastern Germany	OBM013.A	Ind 25:689 b	Grab 16	MP								20-30	male
OBM	Obermöllern	51.16	11.67	Saxony-Anhalt	Germany	Eastern Germany	OBM014.A	Ind 25:690	Grab 17	MP	West-East	150 cm	90 cm	130 cm	simple pit	no	no	4 (± 12 Mon)		supine		yes	poor	no		no			iron buckle		no				pot	comb
OBM	Obermöllern	51.16	11.67	Saxony-Anhalt	Germany	Eastern Germany	OBM015.A	Ind 25:691	Grab 18	MP	West-East	120 cm	75 cm	80 cm	simple pit	no	no	4 (± 12 Mon)		supine		yes	poor	no		no					no			horse bone			iron ring
OBM	Obermöllern	51.16	11.67	Saxony-Anhalt	Germany	Eastern Germany	OBM016.A	Ind 25:692	Grab 19	MP	West-East	230 cm	120 cm	150 cm	simple pit	no	no	9 (± 24 Mon)		supine		yes	poor	no		no			iron buckle		no				2 pots	comb
OBM	Obermöllern	51.16	11.67	Saxony-Anhalt	Germany	Eastern Germany	OBM017.A	Ind 25:693	Grab 20	MP	West-East	310 cm	165 cm	265 cm	simple pit	no	no	50+	male	supine		yes	high	yes	2 silvergilt bow brooches, 2 silvergilt disc brooches	yes	4 gold pendants (bracteats)	7 glass beads	iron buckle	2 silver strap ends	no			pig head	pot	2 whorls, knife, scissors	amulett glass whorl
OBM	Obermöllern	51.16	11.67	Saxony-Anhalt	Germany	Eastern Germany	OBM018.A	Ind 25:709	Grab 22	MP	West-East				simple pit	no	no	30-40		supine		yes	high	yes	1 silvergilt bow brooch, 2 silvergilt disc brooches	yes		1 glass bead			no					comb, whorl
OBM	Obermöllern	51.16	11.67	Saxony-Anhalt	Germany	Eastern Germany	OBM019.A	Ind 25:710	Grab 23	MP	West-East				simple pit	no	no	-		supine		yes	high	yes	2 silvergilt bow brooches	yes		3 glass beads	iron buckle		no				wheel made Thuringian pot	comb, knife
OBM	Obermöllern	51.16	11.67	Saxony-Anhalt	Germany	Eastern Germany	OBM020.A	Ind 25:711	Grab 24	MP	West-East				simple pit	no	no	20-30	male	supine		yes	middle	yes	1 bronze disc brooch	yes		13 glass beads	bronze buckle		no				wheel made Thuringian pot, pot	knife, whorl
OBM	Obermöllern	51.16	11.67	Saxony-Anhalt	Germany	Eastern Germany	OBM021.A	Ind 25:712		MP								-
OBM	Obermöllern	51.16	11.67	Saxony-Anhalt	Germany	Eastern Germany	OBM022.A	Ind 27:524	Grab 25	MP	West-East				simple pit	no	no	40-50	male	supine		yes	poor	no		yes		13 glass beads	iron buckle		no			animal bones	pot	comb, knife, scissors
OBM	Obermöllern	51.16	11.67	Saxony-Anhalt	Germany	Eastern Germany	OBM023.A	Ind 27:525 a	Grab 26	MP	West-East				simple pit	no	no	35-45	male	supine		yes	high			no			bronze buckle		yes	sword, spear, shield			wheel made Thuringian pot	comb
OBM	Obermöllern	51.16	11.67	Saxony-Anhalt	Germany	Eastern Germany	OBM024.A	Ind 27:526 a Ind1		MP								40-50	male
OBM	Obermöllern	51.16	11.67	Saxony-Anhalt	Germany	Eastern Germany	OBM025.A	Ind 27:526 a Ind2		MP								?
OBM	Obermöllern	51.16	11.67	Saxony-Anhalt	Germany	Eastern Germany	OBM026.A	Ind 30:352	Grab II	SP	West-East			110 cm	simple pit	no	unknown	30-35	female	supine		yes	middle	no		yes	2 silver temple rings	1 silver bead, 3 glass beads			no			egg shells
OBM	Obermöllern	51.16	11.67	Saxony-Anhalt	Germany	Eastern Germany	OBM027.A	Ind 30:353	Grab IIIa	SP	West-East			70 cm	simple pit	no	unknown	-	female	supine		yes	middle	no		yes	2 silver temple rings	1 glass bead			no			egg shells, animal bones	pot, wooden bucket
OBM	Obermöllern	51.16	11.67	Saxony-Anhalt	Germany	Eastern Germany	OBM028.A	Ind 30:354	Grab IIIb	SP	West-East			130 cm	simple pit	no	unknown	30-40	female	supine		no	poor	no		no					no
OBM	Obermöllern	51.16	11.67	Saxony-Anhalt	Germany	Eastern Germany	OBM029.A	Ind 30:355	Grab IVa	SP	West-East			70 cm	simple pit	no	unknown	5 (± 16 Mon)		supine		no		no		no					no
OBM	Obermöllern	51.16	11.67	Saxony-Anhalt	Germany	Eastern Germany	OBM030.A	Ind 30:356	Grab IVb	SP	West-East			?	simple pit	no	unknown	Infans I		supine		no		no		no					no
OBM	Obermöllern	51.16	11.67	Saxony-Anhalt	Germany	Eastern Germany	OBM031.A	Ind 30:357	Grab IVc	SP	West-East			140 cm	simple pit	no	unknown	45+	male	supine		yes	poor	no		no					no			animal bone		knife
OBM	Obermöllern	51.16	11.67	Saxony-Anhalt	Germany	Eastern Germany	OBM032.A	Ind 30:358	Grab IVd	SP	West-East			160 cm	simple pit	no	unknown	-		supine		no	poor	no		no					no
OBM	Obermöllern	51.16	11.67	Saxony-Anhalt	Germany	Eastern Germany	OBM033.A	Ind 30:359	Grab IVe	SP	West-East			100 cm	simple pit	no	unknown	30-50	female	supine		no	poor	no		no					no
OBM	Obermöllern	51.16	11.67	Saxony-Anhalt	Germany	Eastern Germany	OBM034.A	Ind 30:361	Grab VI	SP	West-East			150 cm	simple pit	no	unknown	-	male	supine		no	poor	no		no					no
OBM	Obermöllern	51.16	11.67	Saxony-Anhalt	Germany	Eastern Germany	OBM035.A	Ind 30:364	Grab VIIc	SP	West-East			135 cm	simple pit	no	unknown	45+		supine		no	poor	no		no					no
OBM	Obermöllern	51.16	11.67	Saxony-Anhalt	Germany	Eastern Germany	OBM036.A	Ind 30:366	Grab IX	SP	West-East			?	simple pit	no	unknown	10 - 12 (± 30 Mon)	female	supine		yes	rich	no		yes	2 silver temple rings, 2 bronze neck rings, 2 fingerrings	118 glass beads			no
OBM	Obermöllern	51.16	11.67	Saxony-Anhalt	Germany	Eastern Germany	OBM037.A	Ind 30:365	Grab VIII	SP	West-East			65 cm	simple pit	no	unknown	8 (± 24 Mon)		supine		no	poor	no		no					no
OBM	Obermöllern	51.16	11.67	Saxony-Anhalt	Germany	Eastern Germany	OBM038.A	Ind 30:367	Grab Xa	SP	West-East			80 cm	simple pit	yes	unknown	30-50	male	supine		no	poor	no		no					no
OBM	Obermöllern	51.16	11.67	Saxony-Anhalt	Germany	Eastern Germany	OBM039.A	Ind 30:370	Grab XI	SP	West-East			110 cm	simple pit	no	unknown	50+	female	supine		no	poor	no		no					no			animal bones
OBM	Obermöllern	51.16	11.67	Saxony-Anhalt	Germany	Eastern Germany	OBM040.A	Ind 30:371	Grab XII	SP	West-East			160 cm	simple pit	no	unknown	30-35	male	supine		no	poor	no		no					no
OBM	Obermöllern	51.16	11.67	Saxony-Anhalt	Germany	Eastern Germany	OBM041.A	Ind 30:372	Grab XIII	SP	West-East			140 cm	simple pit	no	unknown	40+	female	supine		no	poor	no		no					no
OBM	Obermöllern	51.16	11.67	Saxony-Anhalt	Germany	Eastern Germany	OBM042.A	Ind 30:375	Grab B	SP	West-East			?	simple pit	no	unknown	30-40	male	supine		no	poor	no		no					no
OBM	Obermöllern	51.16	11.67	Saxony-Anhalt	Germany	Eastern Germany	OBM043.A	Ind 30:378	Grab IX/XI	SP								50+	female
OBM	Obermöllern	51.16	11.67	Saxony-Anhalt	Germany	Eastern Germany	OBM044.A	Ind 30:379	Grab XVI	SP	West-East			140 cm	simple pit	no	unknown	6 (± 24 Mon)		supine		no	poor	no		no					no
OBM	Obermöllern	51.16	11.67	Saxony-Anhalt	Germany	Eastern Germany	OBM045.A	Ind 30:380 Ind1	Grab XVII	SP	West-East			150 cm	simple pit	yes	unknown	25-30	male	supine		yes ?	poor	no		yes		beads ?			no
OBM	Obermöllern	51.16	11.67	Saxony-Anhalt	Germany	Eastern Germany	OBM046.A	Ind 30:380-2 Ind2	Grab XVII	SP	West-East			150 cm	simple pit	yes	unknown	30+	male	supine		yes ?	poor	no		yes		beads ?			no
OBM	Obermöllern	51.16	11.67	Saxony-Anhalt	Germany	Eastern Germany	OBM047.A	Ind 30:381	Grab XVIII	SP	West-East			95 cm	simple pit	no	unknown	20-24	female	supine		no	poor	no		no					no
OBM	Obermöllern	51.16	11.67	Saxony-Anhalt	Germany	Eastern Germany	OBM048.A	Ind 30:382	Grab XIX	SP	West-East			130 cm	simple pit	no	unknown	-	female	supine		no	poor	no		no					no
OBM	Obermöllern	51.16	11.67	Saxony-Anhalt	Germany	Eastern Germany	OBM049.A	Ind 30:383	Grab XX	SP	West-East			140 cm	simple pit	no	unknown	50+	male	supine		no	poor	no		no					no
OBM	Obermöllern	51.16	11.67	Saxony-Anhalt	Germany	Eastern Germany	OBM050.A	Ind 31:1347	Grab 28	MP	West-East	255 cm	75 cm	130 cm	simple pit	no	no	-	male	supine	trauma on skull	yes	high	no		no			iron buckle, bronze mount belt		yes	sword, spear, shield				comb, iron awl, tweezers
OBM	Obermöllern	51.16	11.67	Saxony-Anhalt	Germany	Eastern Germany	OBM051.A	Ind 31:1348	Grab 29	MP	West-East	133 cm	55 cm	165 cm	coffin	no	no	2 (± 8 Mon)		supine		yes	middle	no		no					no			egg shells	wheel made Thuringian pot, 2 pots	comb, knife
OBM	Obermöllern	51.16	11.67	Saxony-Anhalt	Germany	Eastern Germany	OBM052.A	Ind 31:1349	Grab 30	MP	West-East	205 cm	75 cm	275 cm	coffin	no	no	3 (± 12 Mon)		supine		yes	high	no		no			silvergilt buckle		no			egg shells, animal bones	wheel made danubian pot, pot	comb, knife, tweezers
OBM	Obermöllern	51.16	11.67	Saxony-Anhalt	Germany	Eastern Germany	OBM053.A	Ind 31:1350	Grab 31	MP	West-East	280 cm	72 cm	155 cm	simple pit	no	no	25-35	male	supine		yes	high	no		no					yes	sword, spear		egg shells	pot	knife
OBM	Obermöllern	51.16	11.67	Saxony-Anhalt	Germany	Eastern Germany	OBM054.A	Ind 31:1351	Grab 32	MP	West-East	95 cm	60 cm	165 cm	simple pit	no	no	4 (± 12 Mon)		supine		yes	poor	no		no					no			egg shells	pot
RTW	Rathewitz	51.11	11.9	Saxony-Anhalt	Germany	Eastern Germany	RTW002.A	Ind 56:270	Grab 1	MP	West-East	180 cm	85 cm	155 cm	wooden covering	no	no	50-60	male	supine	trauma on chest	no	poor	no		no					no						arrow (cause of death)
RTW	Rathewitz	51.11	11.9	Saxony-Anhalt	Germany	Eastern Germany	RTW003.A	Ind 56:271	Grab 2	MP	West-East	195 cm	66 cm	180 cm	tree coffin	no	no	60-70	male	supine		yes	middle	no		no			bronze buckle (garnet)		yes	battle axe, arrow				comb, knife
RTW	Rathewitz	51.11	11.9	Saxony-Anhalt	Germany	Eastern Germany	RTW004.A	Ind 56:272	Grab 3	MP	West-East	210 cm	80 cm	140 cm	tree coffin	no	no	60-70	female	supine		yes	middle	yes	iron crossbow brooch	yes		10 glass beads	iron buckle		no			egg shells	wheel made Thuringian pot	comb, knife, iron needle
RTW	Rathewitz	51.11	11.9	Saxony-Anhalt	Germany	Eastern Germany	RTW005.A	Ind 56:275	Grab 6	MP	West-East	180 cm	100 cm	160 cm	simple pit	no	yes	30-50	female	supine		yes	?	no		no					no				wheel made Thuringian pot, pot
RTW	Rathewitz	51.11	11.9	Saxony-Anhalt	Germany	Eastern Germany	RTW006.A	Ind 56:276	Grab 7	MP	West-East	190 cm	100 cm	170 cm	wooden covering	no	yes	30-50	male	supine		yes	?	no		no					no				pot	tweezers
RTW	Rathewitz	51.11	11.9	Saxony-Anhalt	Germany	Eastern Germany	RTW007.A	Ind 56:277	Grab 8	MP	West-East	200 cm	84 cm	122 cm	tree coffin	no	no	6-13	female	supine		yes	rich	yes	silvergilt bow brooch	yes		4 glass beads			no				wheel made Thuringian pot, glass vessel
RTW	Rathewitz	51.11	11.9	Saxony-Anhalt	Germany	Eastern Germany	RTW008.A	Ind 56:278	Grab 10	MP	West-East				?	no	no	20-40	female	supine		yes	middle	yes	2 small bronze bow brooches	no					no					knife, whorl
RTW	Rathewitz	51.11	11.9	Saxony-Anhalt	Germany	Eastern Germany	RTW009.A	Ind 56:279 b	Grab 11	MP	West-East	188 cm	56 cm	80 cm	wooden covering	no	no	40-50	male	supine		yes	poor	no		no					no			egg shells		knife
RTW	Rathewitz	51.11	11.9	Saxony-Anhalt	Germany	Eastern Germany	RTW009.A	Ind 56:279 f	Grab 11	MP	West-East	188 cm	56 cm	80 cm	wooden covering	no	no	40-50	male	supine		yes	poor	no		no					no			egg shells		knife
RTW	Rathewitz	51.11	11.9	Saxony-Anhalt	Germany	Eastern Germany	RTW011.A	Ind 56:280	Grab 12	MP	West-East	210 cm	80 cm	140 cm	wooden covering	no	no	60-70	female	supine		yes	middle	yes	bronze cross bow brooch	yes		12 glass beads	3 iron buckles		no				wheel made Thuringian pot	comb, knife, iron sewing needle
RTW	Rathewitz	51.11	11.9	Saxony-Anhalt	Germany	Eastern Germany	RTW012.A	Ind 56:282	Grab 14	MP	West-East	241 cm	70 cm	220 cm	wooden covering	no	no	40-60	male	supine		yes	high	no		no			silver buckle		yes	sword, shield			wheel made Danubian pot	3 knifes, scissors	bronze coin Athalarich (526-534)
RTW	Rathewitz	51.11	11.9	Saxony-Anhalt	Germany	Eastern Germany	RTW013.A	Ind 60:12	Grab 19	MP	West-East	234 cm	75 cm	200 cm	tree coffin	no	no	40-50	male	supine		yes	high	no		no			bronze buckle		yes	sword, shield, lance, 5 arrows				tweezers
RTW	Rathewitz	51.11	11.9	Saxony-Anhalt	Germany	Eastern Germany	RTW014.A	Ind 56:283	Grab 15	MP	West-East	215 cm	52 cm	150 cm	tree coffin	no	no	20-40	female	supine		yes	high	yes	bronzegilt bow brooch	no			bronze buckle	bronze mount	no					2 bronze keys	bronze coin
RTW	Rathewitz	51.11	11.9	Saxony-Anhalt	Germany	Eastern Germany	RTW015.A	Ind 56:284 a	Grab 16	MP	West-East	197 cm	90 cm	160 cm	wooden covering	no	no	30-50	female	supine		yes	high	yes	small silvergilt brooch, 2 iron cross bow brooches	yes		3 glass beads			no					comb
RTW	Rathewitz	51.11	11.9	Saxony-Anhalt	Germany	Eastern Germany	RTW016.A	Ind 57:130		MP
RTW	Rathewitz	51.11	11.9	Saxony-Anhalt	Germany	Eastern Germany	RTW017.A	Ind 57:80 a+f	Grab 18	MP	West-East	224 cm	102 cm	144 cm	tree coffin	no	no	50-60	male	supine		yes	poor	no		no			iron buckle		no					knife
BRC	Brücken	51.44	11.19	Saxony-Anhalt	Germany	Eastern Germany	BRC001.A	Ind 13913:93:1		MP	West-East			55 cm	coffin	No	Yes	30-35	male	bones dispersed		Yes	High status	No		No				Bronze	Yes	Spear, Shield
BRC	Brücken	51.44	11.19	Saxony-Anhalt	Germany	Eastern Germany	BRC002.B	Ind 13913:149:1		MP	West-East			32 cm	coffin	No	No	50-60+	female	supine		Yes	Middle status	No		yes	Bronze coil	15 glass beads, Necklace	Iron; Beltbuckle		No			Eggs	Pottery	Comb
BRC	Brücken	51.44	11.19	Saxony-Anhalt	Germany	Eastern Germany	BRC003.A	Ind 13913:16:1		MP	West-East			65 cm	coffin	No	No	30-40	male	supine		Yes	Middle status	No		No					Yes	Spear, arrow
BRC	Brücken	51.44	11.19	Saxony-Anhalt	Germany	Eastern Germany	BRC004.A	Ind 13913:41:1		MP	West-East			40 cm	coffin	No	Yes	ca. 5	male	bones dispersed		Yes	Low status	No		No				Bronze	No				Pottery	Knife
BRC	Brücken	51.44	11.19	Saxony-Anhalt	Germany	Eastern Germany	BRC005.A	Ind 13913:55:1		MP	West-East			56 cm	coffin	No	Yes	16-20	male	supine		Ves	Low status	No		Yes		1 glass bead		Bronze	Yes	Arrows			Pottery	Comb
BRC	Brücken	51.44	11.19	Saxony-Anhalt	Germany	Eastern Germany	BRC006.B	Ind 13913:78:1		MP	West-East			5-15 cm	simple pit	No	No	50+	male	supine		No	Low status	No		No					No					spindle-whorl
BRC	Brücken	51.44	11.19	Saxony-Anhalt	Germany	Eastern Germany	BRC007.B	Ind 13913:20:1		MP	West-East			35 cm	simple pit	No	presumable	ca. 8	female	supine		Yes	Low status	No		No					No
BRC	Brücken	51.44	11.19	Saxony-Anhalt	Germany	Eastern Germany	BRC008.A	Ind 13913:31:1		MP	West-East			40 cm	simple pit	No	Yes	15-25	female	bones dispersed		No	Low status	No		No					No
BRC	Brücken	51.44	11.19	Saxony-Anhalt	Germany	Eastern Germany	BRC009.A	Ind 13913:89:1		MP	West-East			25 cm	coffin(?)	No	No	18-22	female	supine		Yes	Middle status	Yes	2 little Disc brooches	Yes	Pendant (amber)	8 glass beads			No					spindle-whorl
BRC	Brücken	51.44	11.19	Saxony-Anhalt	Germany	Eastern Germany	BRC010.B	Ind 13913:148:1		MP	West-East			10 cm	coffin	No	No	30-40	male	supine		Yes	Low status	No		No			Iron; Beltbuckle		No					Knife, tweezers
BRC	Brücken	51.44	11.19	Saxony-Anhalt	Germany	Eastern Germany	BRC011.B	Ind 13913:32:15		MP	West-East			40 cm	coffin	No	presumable	24-30	female	supine		Yes	High status	Yes	2 Bow brooches / 2 Tongs brooches	Yes	Hairpin (silver)	2 glass beads	Bronze, Beltbuckle	Bronze	No			Eggs		Key, knife
BRC	Brücken	51.44	11.19	Saxony-Anhalt	Germany	Eastern Germany	BRC012.A	Ind 13913:143:1		MP	West-East			20 cm	coffin	No	No	50-60	female	supine		Yes	High status	Yes	2 Bow brooches	Yes		17 glass beads	Iron; Beltbuckle		No				Pottery
BRC	Brücken	51.44	11.19	Saxony-Anhalt	Germany	Eastern Germany	BRC013.B	Ind 13913:97:1		MP	West-East			?	simple pit (?)	No	No	ca. 9	female	supine		No	Low status	No		No			Iron, silver; Beltbuckle		No					Awl, knife
BRC	Brücken	51.44	11.19	Saxony-Anhalt	Germany	Eastern Germany	BRC014.A	Ind 13913:90:1		MP	West-East			30 cm	coffin	No	Yes	50-60	male	supine		Yes	Middle status	No		No
BRC	Brücken	51.44	11.19	Saxony-Anhalt	Germany	Eastern Germany	BRC015.A	Ind 13913:38:1		MP	West-East			30 cm	coffin	No	No	35-45	female	supine		Yes	High status	Yes	2 Bow brooches / 2 little Rod brooches	Yes	Pendant (silver coin)	2 glass beads	Iron; Beltbuckle		No				Pottery
BRC	Brücken	51.44	11.19	Saxony-Anhalt	Germany	Eastern Germany	BRC016.A	Ind 13913:26:1		MP	West-East			10 cm	coffin (?)	No	No	50-60	female	supine		Yes	High status	Yes	2 Crossbow brooches	Yes	Pendant (silver coin)	19 glass beads	Iron; Beltbuckle		No					Comb, knife, spindle-whorl
BRC	Brücken	51.44	11.19	Saxony-Anhalt	Germany	Eastern Germany	BRC017.A	Ind 13913:87:1		MP	West-East			35 cm	coffin	No	Yes	15-18	female	bones dispersed		Yes	Middle status	No		yes		4 glass beads			No				Pottery	Comb, spindle-whorl
BRC	Brücken	51.44	11.19	Saxony-Anhalt	Germany	Eastern Germany	BRC018.A	Ind 13913:50:1		MP	West-East			45 cm	coffin	No	Yes	ca. 6	male	supine		Yes	Low status	No					Iron; Beltbuckle		Yes	Arrows
BRC	Brücken	51.44	11.19	Saxony-Anhalt	Germany	Eastern Germany	BRC019.A	Ind 13913:61:1		MP	West-East			10 cm	coffin	No	No	60+	female	supine		Yes	Low status	Yes	little Crossbow Brooch	No					No					Comb, Knife
BRC	Brücken	51.44	11.19	Saxony-Anhalt	Germany	Eastern Germany	BRC020.B	Ind 13913:144:1		MP	West-East			30 cm	coffin	No	presumable	30-40	female	supine		Yes	Low status	No		Yes		8 glass beads			No			Eggs		Comb, knife, spindle-whorl
BRC	Brücken	51.44	11.19	Saxony-Anhalt	Germany	Eastern Germany	BRC021.A	Ind 13913:56:1		MP	West-East			40 cm	coffin	No	presumable	20-60	female	supine		No	Low status	No		No					No
BRC	Brücken	51.44	11.19	Saxony-Anhalt	Germany	Eastern Germany	BRC022.B	Ind 13913:80:1		MP	West-East			35 cm	coffin	No	No (?)	45-55	male	supine		Yes	Low status	No		No			Iron; Beltbuckle		Yes	Arrow				Tweezers
BRC	Brücken	51.44	11.19	Saxony-Anhalt	Germany	Eastern Germany	BRC023.B	Ind 13913:45:1		MP	West-East			25 cm	burial chamber	No	Yes	24-30	female	supine		Yes	Middle status	No		Yes	3 Pendants (Cowrie snail, amber and antler)	1 glass bead			No			Eggs	Pottery	Comb, scissors, spindle-whorl
BRC	Brücken	51.44	11.19	Saxony-Anhalt	Germany	Eastern Germany	BRC024.A	Ind 13913:46:1		MP	West-East			23 cm	burial chamber(?)	No	Yes	45-55	male	supine	deformed skull	Yes	Middle status	No		No			Iron, Beltbuckle		Yes	3 Spears	Bridle gag(?)			Comb, scissors
BRC	Brücken	51.44	11.19	Saxony-Anhalt	Germany	Eastern Germany	BRC025.A	Ind 13913:40:1		MP	West-East			40 cm	coffin	No	No (?)	35-45	male	supine		Yes	Middle status	No		No			Iron, Beltbuckle	Iron	Yes	Axe, spera, arrow				Comb
BRC	Brücken	51.44	11.19	Saxony-Anhalt	Germany	Eastern Germany	BRC027.A	Ind 13913:98:1		MP	West-East			8 cm	simple pit (?)	No	No	25-35	female	supine		Yes	Low status	No		Yes		5 glass beads			No					Comb
BRC	Brücken	51.44	11.19	Saxony-Anhalt	Germany	Eastern Germany	BRC028.A	Ind 13913:29:1		MP	West-East			20 cm	coffin (?)	No	No	24-30	female	supine		Yes	High status	Yes	Disk brooch (Almandin)	Yes	2 Pendant (Cowrie, animal tooth); gold spiral	18 glass beads	Iron, Beltbuckle	Bronze	No				Pottery	Key
BRC	Brücken	51.44	11.19	Saxony-Anhalt	Germany	Eastern Germany	BRC029.A	Ind 13913:24:1		MP	West-East			60 cm	coffin	No	presumable	20-30	male	supine		Yes	Middle status	No		No					Yes	Axe, arrows			wood bucket	Comb, scissors Knife, tweezers
BRC	Brücken	51.44	11.19	Saxony-Anhalt	Germany	Eastern Germany	BRC030.A	Ind 13913:44:1		MP	West-East			28 cm	coffin	No	No	20-30	female	supine		Yes	High status	Yes	2 Bow-brooches / 2 Bird brooches	Yes	glass whorl (amulet pendant)	2 glass beads	Iron, Beltbuckle	Bronze	No					Knife, comb
BRC	Brücken	51.44	11.19	Saxony-Anhalt	Germany	Eastern Germany	BRC031.A	Ind 13913:91:1		MP	West-East			26 cm	coffin	No	presumable	45-55	male	supine		Yes	Low status	No		No						Axe, arrows
BRC	Brücken	51.44	11.19	Saxony-Anhalt	Germany	Eastern Germany	BRC032.A	Ind 13913:28:1		MP	West-East			?	coffin (?)	No	No	40-50	female	supine		Yes	Low status	No		No										Comb, spindle-whorl
BRC	Brücken	51.44	11.19	Saxony-Anhalt	Germany	Eastern Germany	BRC033.A	Ind 13913:30:1		MP	West-East			20 cm	coffin	No	Yes	40-60	female	supine		Yes	High status	Yes	little Bow brooch (Silver Almandin)	Yes	bronze spirals	1 glass bead	Iron, Belt / Bronze, Belthanger	Iron	No				Pottery	Comb, spindle-whorl
BRC	Brücken	51.44	11.19	Saxony-Anhalt	Germany	Eastern Germany	BRC034.A	Ind 13913:21:1		MP	West-East			20 cm	simple pit (?)	No	No	ca. 11	female	supine		No	Low status	No		No					No					Scissors, comb
BRC	Brücken	51.44	11.19	Saxony-Anhalt	Germany	Eastern Germany	BRC035.A	Ind 13913:19:1		MP	West-East			65 cm	coffin	No	No	20-30	female	supine		Yes	High status	Yes	Bow brooch (Bronze) / 2 little brooches		silver ring	2 glass beads, 1 amber bead			No
BRC	Brücken	51.44	11.19	Saxony-Anhalt	Germany	Eastern Germany	BRC036.A	Ind 13913:94:1		MP	West-East			?	simple pit	No	No	50-60	male	supine		No	Low status	No		No					No
BRC	Brücken	51.44	11.19	Saxony-Anhalt	Germany	Eastern Germany	BRC037.A	Ind 13913:86:1		MP	West-East			23 cm	coffin	No	presumable	40-50	female	supine		Yes	Middle status	Yes	2 little Broocches	Yes	Pendant (bone)	5 glass beads, 1 amber bead	Iron, Beltbuckle /Bronze Belthanger		Yes	Arrow				Comb, spindle-whorl
BRC	Brücken	51.44	11.19	Saxony-Anhalt	Germany	Eastern Germany	BRC038.A	Ind 13913:39:10		MP	West-East			45 cm	coffin	No	No	18-22	male	supine		Yes	High status	No		No				Bronze	Yes	Sword, spear, shield
BRC	Brücken	51.44	11.19	Saxony-Anhalt	Germany	Eastern Germany	BRC039.A	Ind 13913:82:1		MP	West-East			?	burial chamber	Yes (adult and child)	Yes	45-55 / ~6	male	supine		Yes	High status	No							Yes	Axe, shield	Bridle gag		Glass beaker, pottery, bucket	Bowl (Bronze), tweezers, scissors
BRC	Brücken	51.44	11.19	Saxony-Anhalt	Germany	Eastern Germany	BRC043.A	Ind 13913:88:1		MP	West-East			30 cm	coffin	No	No (?)	40-55	male	supine		Yes	Middle status	No		No			Iron, Beltbuckle / Bronze, Bagbuckle		Yes	Axe, arrows				Tweezers, knife
BRC	Brücken	51.44	11.19	Saxony-Anhalt	Germany	Eastern Germany	BRC045.A	Ind 13913:76:1		MP	West-East			30 cm	coffin	No	No	ca. 5	female	supine		Yes	Low status	No		No
BRC	Brücken	51.44	11.19	Saxony-Anhalt	Germany	Eastern Germany	BRC046.A	Ind 13913:43:1		MP	West-East			5 cm	simple pit (?)	No	No	35-45	male	supine		Yes	Middle status	No		No			Iron, Beltbuckle	Bronze	Yes	short saber				knife
BRC	Brücken	51.44	11.19	Saxony-Anhalt	Germany	Eastern Germany	BRC047.A	Ind 13913:75:1		MP	West-East			35 cm	simple pit (?)	No	presumable	18-20	female	supine		Yes	Middle status	Yes	little Bow brooch	Yes		14 glass beads			No					knife
BRC	Brücken	51.44	11.19	Saxony-Anhalt	Germany	Eastern Germany	BRC048.A	Ind 13913:35:1		MP	West-East			30 cm	coffin (?)	No	No	20-24	female	supine		Yes	Middle status	Yes	Cossbow brooch	Yes		6 glass beads	Bone, Beltbuckle		No					Comp, tweezers, scissors
BRC	Brücken	51.44	11.19	Saxony-Anhalt	Germany	Eastern Germany	BRC049.A	Ind 13913:146:1		MP	West-East			40 cm	coffin	No	Yes	30-40	female	supine		Yes	Middle status	Yes	small fibula	Yes		5 glass beads	Iron, Beltbuckle		No				Pottery	Comb, scissors
BRC	Brücken	51.44	11.19	Saxony-Anhalt	Germany	Eastern Germany	BRC050.A	Ind 13913:62:1		MP	West-East			65 cm	coffin	No	Yes	ca. 8	female	supine		Yes	Low status	No		Yes	Knot ring (Bronze)	13 glass beads			No				Pottery	Bone amulet
BRC	Brücken	51.44	11.19	Saxony-Anhalt	Germany	Eastern Germany	BRC051.A	Ind 13913:147:1		MP	West-East			18 cm	coffin	No	No	20-30	male	supine		No	Low status	No		No					No
BRC	Brücken	51.44	11.19	Saxony-Anhalt	Germany	Eastern Germany	BRC052.A	Ind 13913:25:1		MP	West-East			50 cm	coffin	No	No (?)	20-30	female	supine		Yes	Low status	No		No					No					spindle-whorl (glass)
BRC	Brücken	51.44	11.19	Saxony-Anhalt	Germany	Eastern Germany	BRC053.A	Ind 13913:17:1		MP	West-East			30 cm	coffin	No	presumable	ca. 3	male	supine		No	Low status	No		No					No
BRC	Brücken	51.44	11.19	Saxony-Anhalt	Germany	Eastern Germany	BRC054.A	Ind 13913:18:1		MP	West-East			60 cm	coffin	No	presumable	35-45	male	supine		Yes	Low status	No		No			Iron, 2 Beltbuckles		No					Tweezers, knife
BRC	Brücken	51.44	11.19	Saxony-Anhalt	Germany	Eastern Germany	BRC055.A	Ind 13913:60:1		MP	West-East			25 cm	coffin	No	No (?)	50-60	male	supine		Yes	Low status (?)	No		No					Yes	Spear				Tweezers, ear spoon
BRC	Brücken	51.44	11.19	Saxony-Anhalt	Germany	Eastern Germany	BRC057.A	Ind 13913:99:1		MP	West-East			45 cm	coffin	No	presumable	25-35	female	supine		Yes	Middle status	Yes	2 little brooches	Yes		2 beads (glass, crystal)	Iron, Beltbuckle		No				Pottery	Tweezers, era spoon, little can
BRC	Brücken	51.44	11.19	Saxony-Anhalt	Germany	Eastern Germany	BRC058.A	Ind 13913:49:1		MP	West-East			30 cm	coffin	No	presumable	ca. 10	female	supine		Yes	Middle status	No		Yes	Pendant (sea snail/amulet), glass whorl	2 beads (glass, amber)			No				Pottery	Comb
BRC	Brücken	51.44	11.19	Saxony-Anhalt	Germany	Eastern Germany	BRC059.A	Ind 13913:73:1		MP	West-East			3 cm	coffin	No	No (?)	50+	female	supine		Yes	Low status	No		Yes		2 glass beads			No
BRC	Brücken	51.44	11.19	Saxony-Anhalt	Germany	Eastern Germany	BRC060.A	Ind 13913:145:1		MP	West-East			40 cm	coffin	No	No	20-25	male	supine		Yes	Low status	No		No					Yes	Arrows		Eggs	Pottery	Comb, knife
BRC	Brücken	51.44	11.19	Saxony-Anhalt	Germany	Eastern Germany	BRC061.A	Ind 13913:85:1		MP	West-East			?	coffin	No	No	30-40	female	supine		Yes	High status	Yes	2 Bow brooches, 1 bird brooch	Yes	Gold bracteate, bear tooth pendant, crystal whorl	17 glas beads, 1 amber bead			No			Eggs
BRC	Brücken	51.44	11.19	Saxony-Anhalt	Germany	Eastern Germany	BRC063.A	Ind 13913:58:1		MP	West-East			55 cm	coffin	No	Yes	18-22	female	bones dispersed		Yes	Low status (?)	No		Yes		2 glass beads, 1 clay bead	Bronze, Belthanger	Bronze	No
BRC	Brücken	51.44	11.19	Saxony-Anhalt	Germany	Eastern Germany	BRC064.A	Ind 13913:176:1		MP	west east			?	coffin	No	Yes	18-20	male	supine		Yes	Low status	No		No					No					Comb

## Sheet: S5
Table S5. Archaeological context data for NDW.
Site ID	Site	Latitude (approx)	Longitude (approx)	Province	Political Entity	Study Transect	Genetic ID	Archaeological ID	Other ID	Time Period	Orientation	Length	Width	Depth	Structure (simple pit, coffin, stone covering, brick structure, posthole structure, etc.)	Double burial? (Yes/No)	Disturbed? (Yes/No)	Age	Sex	Body position (supine, frog position, hands on pelvis, etc.)	Anthropology note (deformed skull, sign of trauma or disease, etc.)	Grave goods present? (Yes/No)	Brooch present? (Yes/No)	Brooch	Jewellery/Beads present? (Yes/No)	Jewellery	Beads (material, number and fucntion)	Buckle (material and function, i.e. belt, pouch, etc.)	Mounts/belt elements	Weapon present? (Yes/No)	Weapon	Riding equipment	Animal bone	Vessel (pottery, glass, etc.)	Tools (comb, spindle-whorl, knife, etc.)	Other
NDW	Niederwünsch	51.35	11.8	Saxony-Anhalt	Germany	Eastern Germany	NDW001.A	Ind 2671:35517:1 a	MÜLLER Grave 109	SP	West-East	2,31m	0,70m	0,56m	simple pit	no	yes	juvenile (15-18 Jahre)	not determinable	supine, legs in x-position	skull, upper body & pelvis disturbed, feet missing	no	no	-	no	-	-	-	-	no	-	-	-	-	-	-
NDW	Niederwünsch	51.35	11.8	Saxony-Anhalt	Germany	Eastern Germany	NDW002.A	Ind 2671:35411:1 a	MÜLLER Grave 116	SP	West-East	1,84m	0,41m	0,20m	simple pit	no	No	mature (40-65 years old)	female	supine	compressed spine	no	no	-	no	-	-	-	-	no	-	-	-	-	-	-
NDW	Niederwünsch	51.35	11.8	Saxony-Anhalt	Germany	Eastern Germany	NDW003.A	Ind 2671:35459:1 a	MÜLLER Grave 152	SP	W/WSW-E/ENE	2,40m	not reconstructable	0,53m	simple pit, niche grave	no	yes	adult (20-25 years old)	male	supine, Skull, upper body, legs and pelvis turned to the north, arms next to upper body, hands on thighs	feet missing	no	no	-	no	-	-	-	-	no	-	-	-	-	-	-
NDW	Niederwünsch	51.35	11.8	Saxony-Anhalt	Germany	Eastern Germany	NDW004.A	Ind 2671:35324:1 a	MÜLLER Grave 45	SP	W/WNW-E/ESE	2,45m	0,81m	0,75m	simple pit	no	no	adult (35-45 years old)	female	supine, Hands next to thighs	-	no	no	-	no	-	-	-	-	no	-	-	-	-	-	-
NDW	Niederwünsch	51.35	11.8	Saxony-Anhalt	Germany	Eastern Germany	NDW005.A	Ind 2671:35329:1 a	MÜLLER Grave 49	SP	W/WNW-E/ESE	2,46m	0,78m	0,85m	simple pit with annex at the western head end (no head recess)	no	yes	juvenile (15-18 Jahre)	female (probably)	supine, lower jaw and feet missing (animal passages), arms next to thorax, Hands mostly missing	sex not clearly determinable, disturbed by animal passages	yes	no	-	yes	1 silver temple ring	carnelian, 2 + glass, 1	-	-	no	-	-	-	-	-	-
NDW	Niederwünsch	51.35	11.8	Saxony-Anhalt	Germany	Eastern Germany	NDW006.A	Ind 2671:35339:1 a		SP
NDW	Niederwünsch	51.35	11.8	Saxony-Anhalt	Germany	Eastern Germany	NDW007.A	Ind 2671:35495:1 a	MÜLLER Grave 162	SP	West-East	1,79m	0,38m	1,12m	simple pit, probably niche grave	no	yes	adult (25-30 years old)	male	supine, severely gaping lower jaw, lumbar spine dissolved, ribs partly dislocated, right upper arm missing, right forearm next to pelvis, left arm + hand lying next to upper body, right leg disturbed and dislocated, feet partly dislocated	-	no	no	-	no	-	-	-	-	no	-	-	-	-	-	-
NDW	Niederwünsch	51.35	11.8	Saxony-Anhalt	Germany	Eastern Germany	NDW008.A	Ind 2671:35102:1 a	MÜLLER Grave 7	SP	West-East	2,02m	0,8m	0,18m	simple pit	no	yes	mature (40-55 years old)	male	supine, Hands next to the thighs	Lower jaw no longer in situ and lying on the right shoulder, thorax disturbed by animal passages	no	no	-	no	-	-	-	-	no	-	-	-	-	-	-
NDW	Niederwünsch	51.35	11.8	Saxony-Anhalt	Germany	Eastern Germany	NDW009.A	Ind 2671:35335:1 a	MÜLER Grave 54	SP	West-East	1,5m	0,65m	0,45m	simple pit	no	no	infans I (4-6 years old)	not determinable	supine, Hands missing, feet missing	-	no	no	-	no	-	-	-	-	no	-	-	-	-	-	-
NDW	Niederwünsch	51.35	11.8	Saxony-Anhalt	Germany	Eastern Germany	NDW010.A	Ind 2671:35407:1 a	MÜLLER Grave 112	SP	West-East	1,42m	0,55m	0,35m	simple pit	no	yes	infans I (5-7 years old)	female (probably)	supine, Right rib cage & right pelvic blade almost completely resolved and disturbed, arms next to the upper body, hands & feet missing, legs in X-position	Sex cannot be determined anthropologically, instead determined archaeologically on the basis of finds	yes	no	-	yes	1 bronze strap finger ring	-	-	-	no	-	-	-	-	-	-
NDW	Niederwünsch	51.35	11.8	Saxony-Anhalt	Germany	Eastern Germany	NDW011.A	Ind 2671:35437:1 a	MÜLLER Grave 141	SP	W/WSW-E/ENE	2,10m	1,30m	0,59m	simple pit, niche grave	no	yes	mature (40-65 years old)	female	supine, hands next to pelvis, pelvic area disturbed,	feet missing, skull fragmented	no	no	-	no	-	-	-	-	no	-	-	-	-	-	-
NDW	Niederwünsch	51.35	11.8	Saxony-Anhalt	Germany	Eastern Germany	NDW012.A	Ind 2671:35222:1 a		SP
NDW	Niederwünsch	51.35	11.8	Saxony-Anhalt	Germany	Eastern Germany	NDW013.A	Ind 2671:35224:1 a	MÜLLER Grave 34	SP	W/WNW-E/ESE	1,75m	0,73m	0,48m	simple pit	no	yes	adult (30-40 years old)	male (probalby)	supine, only cranium present, upper body completely resolved, pelvis fragmentary, arms stretched next to the upper body, hands missing, feet disturbed.	sex not clearly determinable	no	no	-	no	-	-	-	-	no	-	-	-	-	-	-
NDW	Niederwünsch	51.35	11.8	Saxony-Anhalt	Germany	Eastern Germany	NDW014.A	Ind 2 (additional ind		SP
NDW	Niederwünsch	51.35	11.8	Saxony-Anhalt	Germany	Eastern Germany	NDW015.A	Ind 2671:35351:1 a	MÜLLER Grave 67	SP	W/WNW-E/ESE	2,35m	0,78m	0,42m	simple pit, Traces of coffin, Iron nails and staples (northeast corner), cross-nailing in profile.	no	no	adult (30-40 years old)	male	supine, hands on pelvis, feet missing	face missing	yes	no	-	no	-	-	-	-	no	-	-	-	-	8 iron nails und staples	-
NDW	Niederwünsch	51.35	11.8	Saxony-Anhalt	Germany	Eastern Germany	NDW016.A	Ind 2671:35371:1 a	MÜLLER Grave 83	SP	W/WSW-E/ENE	1,84m	0,86m	0,73m	simple pit, traces of coffin	no	yes	juvenile (17-21 years old)	male (probalby)	supine, right arm next to thorax, left arm and hands missing (disturbed), legs in X-position	-	no	no	-	no	-	-	-	-	no	-	-	-	-	-	-
NDW	Niederwünsch	51.35	11.8	Saxony-Anhalt	Germany	Eastern Germany	NDW017.A	Ind 2671:35105:1 a	MÜLLER Grave 9	SP	W/WNW-E/ESE	1,88m	0,7m	0,43m	simple pit	no	yes	mature (30-40 years old)	male	supine, Hands next to the thighs	-	no	no	-	no	-	-	-	-	no	-	-	-	-	-
NDW	Niederwünsch	51.35	11.8	Saxony-Anhalt	Germany	Eastern Germany	NDW018.A	Ind 2671:35401:1 a	MÜLLER Grave 107	SP	W/WSW-E/ENE	2,11m	0,81m	0,14m	simple pit	no	no	mature (45-65 years old)	female	supine, arms next to thorax, legs in x-position	facial skull fragmented, feet & hands missing, Ribs almost completely resolved	yes	no	-	no	-	-	-	-	no	-	-	-	1 bowl-like prepared lower part of a pot	-	-
NDW	Niederwünsch	51.35	11.8	Saxony-Anhalt	Germany	Eastern Germany	NDW019.A	Ind 2671:35454:1 a	MÜLLER Grave 148	SP	W/WNW-E/ESE	1,80m	0,76m	0,59m	simple pit	no	yes	senil (50-70 years old)	female	supine, Both collarbones dislocated by animal passages, arms next to body, hands next to thighs, right side of pelvis disturbed, legs in X-position, feet missing (disturbed byanimal passage).	skull deformed	no	no	-	no	-	-	-	-	no	-	-	-	-	-	-
NDW	Niederwünsch	51.35	11.8	Saxony-Anhalt	Germany	Eastern Germany	NDW020.A	Ind 2671:35530:1 a	MÜLLER Grave 179	SP	West-East	not reconstructable	not reconstructable	0,33m	simple pit	no	yes	mature (40-60 years old)	male	Heavily disturbed burial, skull, shoulder area and lower extremities missing, right arm next to the upper body, left arm missing, hands no longer present,	-	no	no	-	no	-	-	-	-	no	-	-	-	-	-	-
NDW	Niederwünsch	51.35	11.8	Saxony-Anhalt	Germany	Eastern Germany	NDW021.A	Ind 2671:35098:1 a	MÜLLER Grave 5	SP	West-East	1,03m	0,4m	0,1m	simple pit	no	yes	adult (25-55 years old)	female	supine (probably)	just lower extremities preserved, remains of the pelvis and displaced finger bones, feet missing.	no	no	-	no	-	-	-	-	no	-	-	-	-	-	Green traces of oxide on the ring finger of the left hand and on the left thigh (finger ring).
NDW	Niederwünsch	51.35	11.8	Saxony-Anhalt	Germany	Eastern Germany	NDW022.A	Ind 2671:35350:1 a	MÜLLER Grave 66	SP	W/WNW-E/ESE	2,05m	0,41m	0,19m	simple pit	no	yes	senil (50-80 years old)	female	supine, chest and lumbar disturbed by animals, Hands next to thighs	-	no	no	-	no	-	-	-	-	no	-	-	-	-	-	-
NDW	Niederwünsch	51.35	11.8	Saxony-Anhalt	Germany	Eastern Germany	NDW023.A	Ind 2671:35398:1 a	MÜLLER Grave 105	SP	West-East	2,06m	0,76m	0,58m	simple pit	no	yes	adult (30-40 years old)	female	supine, left arm next to body, right arm not in situ, right forearm & hand on pelvis	chest & shoulder disturbed by animals, feet missing	yes	no	-	yes	1 bronze bar finger ring, 1 silver temple ring	-	-	-	no	-	-	1300 grams of calcined animal bone fragments and bone splinters from backfill.	-	-
NDW	Niederwünsch	51.35	11.8	Saxony-Anhalt	Germany	Eastern Germany	NDW024.A	Ind 2671:35285:1 a	MÜLLER Grave 39	SP	West-East	1,86m	0,58m	0,16m	simple pit	no	yes	adult (30-45 years old)	female	supine, right hand on the right thigh, left hand next to the left thigh	feet disturbed (by animal passages)	yes	no	-	yes	2 silver temple rings	-	-	-	no	-	-	-	-	-	-
NDW	Niederwünsch	51.35	11.8	Saxony-Anhalt	Germany	Eastern Germany	NDW025.A	Ind 2671:35327:1 a	MÜLLER Grave 47	SP	W/WSW-E/ENE	1,73m	1,04m	0,92m	simple pit	no	no	mature (40-55 years old)	male	supine, Arms spread apart from the thorax/body	-	no	no	-	no	-	-	-	-	no	-	-	-	-	-	-
NDW	Niederwünsch	51.35	11.8	Saxony-Anhalt	Germany	Eastern Germany	NDW026.A	Ind 2671:35331:1 a	MÜLLER Grave 51	SP	West-East	2,03m	0,88m	0,82m	simple pit	no	yes	mature (40-55 years old)	male	supine, thorax+spine+shoulders disturbed by animal passages, hands next to thighs	-	yes	no	-	no	-	-	-	-	no	-	-	yes (radius of a caprid)	-	-	found in the backfill (possibly belongs to the primar burial)
NDW	Niederwünsch	51.35	11.8	Saxony-Anhalt	Germany	Eastern Germany	NDW027.A	Ind 2671:35333:1 a		SP
NDW	Niederwünsch	51.35	11.8	Saxony-Anhalt	Germany	Eastern Germany	NDW028.A	Ind 2671:35359:1 a	MÜLLER Grave 73	SP	W/WSW-E/ENE	1,06m	0,44m	0,22m	simple pit	no	yes	adult (20-35 years old)	female	supine, right upper arm and left forearm missing,	Right historical skull, right upper arm and clavicle with partial traces of charring and heat. Traces of grave fire.	no	no	-	no	-	-	-	-	no	-	-	-	-	-	-
NDW	Niederwünsch	51.35	11.8	Saxony-Anhalt	Germany	Eastern Germany	NDW029.A	Ind 2671:35400:1 a	MÜLLER Grave 106	SP	W/WNW-E/ESE	2,28m	0,69m	0,63m	simple pit	no	no	mature (40-50 years old)	male	supine, arms next to thorax, right forearm dislocated, left hand next to pelvis, right hand & feet missing , legs in x-position	-	yes	no	-	no	-	-	-	-	no	-	-	1 animal bone (caprid femur), 3 small animal bone fragments from the backfill.	-	-	-
NDW	Niederwünsch	51.35	11.8	Saxony-Anhalt	Germany	Eastern Germany	NDW030.A	Ind 2671:35424:1 a	MÜLLER Grave 128	SP	West-East	2,09m	0,62m	0,46m	simple pit	no	yes	adult (45-80 years old)	female (probably)	supine, skull not in situ, ribs partially dislocated, arms next to thorax	sex only tendentially determined, feet & hands missing, skull fragmented	no	no	-	no	-	-	-	-	no	-	-	-	-	-	-
NDW	Niederwünsch	51.35	11.8	Saxony-Anhalt	Germany	Eastern Germany	NDW031.A	Ind 2671:35456:1 a	MÜLLER Grave 150	SP	W/WNW-E/ESE	1,85m	0,85m	0,60m	simple pit	no	yes	mature (35-50 years old)	female (probably)	supine, Lower jaw not in situ, chest disturbed, ribs dislocated, right arm next to upper body, right hand under pelvis, left pelvic blade slightly dislocated, feet missing	sex only tendentially determined	no	no	-	no	-	-	-	-	no	-	-	-	-	-	-
NDW	Niederwünsch	51.35	11.8	Saxony-Anhalt	Germany	Eastern Germany	NDW032.A	Ind 2671:35457:1 a	MÜLLER Grave 151	SP	West-East	2,18m	0,76m	0,44m	simple pit	no	yes	mature (40-55 years old)	male	supine, Right half of rib cage disturbed, right arm next to upper body, left arm bent towards the middle of the body, hands next to thighs, right pelvic blade partially dissolved	-	no	no	-	no	-	-	-	-	no	-	-	-	-	-	-
NDW	Niederwünsch	51.35	11.8	Saxony-Anhalt	Germany	Eastern Germany	NDW033.A	Ind 2 (additional ind without ID		SP
NDW	Niederwünsch	51.35	11.8	Saxony-Anhalt	Germany	Eastern Germany	NDW034.A	Ind 2671:21320:1 a		SP
NDW	Niederwünsch	51.35	11.8	Saxony-Anhalt	Germany	Eastern Germany	NDW035.A	Ind 2671:35120:1 a	MÜLLER Grave 19	SP	West-East	1,92m	0,50m	0,24m	simple pit	no	yes	adult (20-25 years old)	female (probably)	supine, Hands on pelvis	Upper body and lumbar region disturbed by animal passages	yes	no	-	yes	1 temple ring	-	-	-	no	-	-	-	-	-	-
NDW	Niederwünsch	51.35	11.8	Saxony-Anhalt	Germany	Eastern Germany	NDW036.A	Ind 2671:35152:1 a	MÜLLER Grave 26	SP	W/WSW-E/ENE	2,26m	0,75m	1,11m	simple pit	no	yes	adult (30-40 years old)	male	supine, Forearms under the pelvis, Wrists crossed	thorax disturbed by animal passages, 3 slash wounds on the right side of the cranium	yes	no	-	no	-	-	-	-	no	-	-	-	-	-	1 iron rod-shaped Object
NDW	Niederwünsch	51.35	11.8	Saxony-Anhalt	Germany	Eastern Germany	NDW037.A	Ind 2671:35320:1 a	MÜLLER Grave 41	SP	W/WSW-E/ENE	2,50m	0,67m	0,81m	simple pit	no	no	adult (45-45 years old)	male	supine, Hands next to thighs		no	no	-	no	-	-	-	-	no	-	-	-	-	-	Traces of coffin recorded in level 7; box-shaped transverse profile with narrow steps, slightly sloping base, steep walls. Above the burial a narrow, brown-grey, humic strib, approx. 9 cm wide, indicating a wooden cover
NDW	Niederwünsch	51.35	11.8	Saxony-Anhalt	Germany	Eastern Germany	NDW038.A	Ind 2671:35467:1 a	MÜLLER Grave 155	SP	West-East	2,01m	0,81m	0,79m	simple pit with head recess	no	yes	mature (40-60 years old)	male	supine, lower jaw in situ, left ribs not in situ, arms next to thorax, hands next to thighs, legs in V-position, feet missing	-	no	no	-	no	-	-	-	-	no	-	-	-	-	-	-
NDW	Niederwünsch	51.35	11.8	Saxony-Anhalt	Germany	Eastern Germany	NDW039.A	Ind 2671:35331:1 a		SP
NDW	Niederwünsch	51.35	11.8	Saxony-Anhalt	Germany	Eastern Germany	NDW040.A	Ind 2671:35352:1 a	MÜLLER Grave 68	SP	W/WNW-E/ESE	2,42m	0,82m	0,39m	simple pit	no	no	adult (25-35 years old)	male	supine, right forearm on pelvis, left forearm next to pelvis, feet missing	-	yes	no	-	yes	1 bronze band finger ring	-	-	-	no	-	-	-	-	-	-
NDW	Niederwünsch	51.35	11.8	Saxony-Anhalt	Germany	Eastern Germany	NDW041.A	Ind 2671:35377:1 a	MÜLLER Grave 88	SP	W/WNW-E/ESE	2,09m	0,78m	0,30m	simple pit	no	yes	adult (25-35 years old)	female (probably)	supine, chest & lumbar almost completely resolved, hands missing	sex cannot be determined anthropologically	no	no	-	no	-	-	-	-	no	-	-	-	-	-	-
NDW	Niederwünsch	51.35	11.8	Saxony-Anhalt	Germany	Eastern Germany	NDW042.A	Ind 2671:35429:1 a	MÜLLER Grave 133	SP	W/WNW-E/ESE	1,89m	0,82m	0,60m	simple pit	no	no	mature (45-70 years old)	female (probably)	supine, arms next to thorax, right ribcage almost completely resolved, hands and feet missing	sex only tendentially determined	no	no	-	no	-	-	-	-	no	-	-	-	-	-	-
NDW	Niederwünsch	51.35	11.8	Saxony-Anhalt	Germany	Eastern Germany	NDW043.A	Ind 2671:35496:1 a	MÜLLER Grave 163	SP	W/WSW-E/ENE	1,78m	0,66m	1,01m	simple with head recess	no	no	juvenile (16-19 years old)	not determinable	supine, right hand on pelvis, left hand next to thigh,	Animal gait disorders in the foot area	no	no	-	no	-	-	-	-	no	-	-	-	-	-	-
NDW	Niederwünsch	51.35	11.8	Saxony-Anhalt	Germany	Eastern Germany	NDW044.A	Ind 2671:35508:1 a	MÜLLER Grave 170	SP	W/WNW-E/ESE	2,03m	0,66m	0,72m	simple pit with charred remains of a former wooden grave cover	no	yes	adult (20-35 years old)	not determinable	supine, collarbones dislocated, arms lying next to the upper body, hands next to the thighs, legs in X position	-	no	no	-	no	-	-	-	-	no	-	-	-	-	-	-
NDW	Niederwünsch	51.35	11.8	Saxony-Anhalt	Germany	Eastern Germany	NDW045.A	Ind 2671:35127:1 a	MÜLLER Grave 23	SP	West-East	2,11m	0,46m	0,68m	simple pit	no	no	mature (35-50 years old)	male	supine		no	no	-	no	-	-	-	-	no	-	-	-	-	-	-
NDW	Niederwünsch	51.35	11.8	Saxony-Anhalt	Germany	Eastern Germany	NDW046.A	Ind 2671:35440:1 a	MÜLLER Grave 144	SP	WNW-ESE	2,01m	0,69m	0,60m	simple pit with head recess	no	no	adult (30-45 years old)	male	supine, rib cage almost resolved, arms next to upper body, right hand missing, left hand next to thigh	feet missing	no	no	-	no	-	-	-	-	no	-	-	-	-	-	-
NDW	Niederwünsch	51.35	11.8	Saxony-Anhalt	Germany	Eastern Germany	NDW047.A	Ind 2671:35462:1 a	MÜLLER Grave 154	SP	W/WSW-E/ENE	2,80m	1,3m	0,69m	simple pit, niche grave	no	no	mature (35-50 years old)	female (probably)	supine, ribs partially dislocated, arms next to thorax, hands next to thighs, feet missing	sex only tendentially determined	no	no	-	no	-	-	-	-	no	-	-	-	-	-	-
NDW	Niederwünsch	51.35	11.8	Saxony-Anhalt	Germany	Eastern Germany	NDW048.A	Ind 2671:35468:1 a	MÜLLER Grave 156	SP	W/WNW-E/ESE	1,43m	0,60m	0,76m	simple pit, niche grave	no	no	adult (30-40 years old)	female	supine, right hand on pelvis, left hand next to thigh, legs in x-position	feet missing	no	no	-	no	-	-	-	-	no	-	-	-	-	-	-
NDW	Niederwünsch	51.35	11.8	Saxony-Anhalt	Germany	Eastern Germany	NDW049.A	Ind 2 (additional ind)		SP
NDW	Niederwünsch	51.35	11.8	Saxony-Anhalt	Germany	Eastern Germany	NDW050.A	Ind 3 (additional ind)		SP
NDW	Niederwünsch	51.35	11.8	Saxony-Anhalt	Germany	Eastern Germany	NDW051.A	Ind 2671:35107:1 a	MÜLLER Grave 10	SP	West-East	1,99m	0,67m	0,49m	simple pit	no	no	mature (45-65 years old)	male	supine, Hands next to the thighs	feet missing	no	no	-	no	-	-	-	-	no	-	-	-	-	-
NDW	Niederwünsch	51.35	11.8	Saxony-Anhalt	Germany	Eastern Germany	NDW052.A	Ind 2671:35227:1 a	MÜLLER Grave 36	SP	West-East	1,89m	0,71m	0,25m	simple pit	no	yes	adult (30-35 years old)	female	supine, Hands next to the thighs, South of the skull are skull fragments from the burials in graves 22 and 33	-	yes	no	-	yes	1 silver temple ring	-	-	-	no	-	-	-	-	-	-
NDW	Niederwünsch	51.35	11.8	Saxony-Anhalt	Germany	Eastern Germany	NDW053.A	Ind 2671:35390:1 a	MÜLLER Grave 98	SP	West-East	2,21m	0,84m	0,29m	simple pit	no	yes	mature (45-60 years old)	male	supine, hands next to thighs	left thigh missing	no	no	-	no	-	-	-	-	no	-	-	-	-	-	-
NDW	Niederwünsch	51.35	11.8	Saxony-Anhalt	Germany	Eastern Germany	NDW054.A	Ind 2671:35336:1 a	MÜLLER Grave 55	SP	West-East	1,26m	0,75m	0,64m	simple pit	no	yes	mature (35-55 years old)	female	supine, skull missing, hands missing, Arms next to Thorax	disturbed by animal passages	no	no	-	no	-	-	-	-	no	-	-	-	-	-	-
NDW	Niederwünsch	51.35	11.8	Saxony-Anhalt	Germany	Eastern Germany	NDW055.A	Ind 2671:35368:1 a	MÜLLER Grave 81	SP	W/WNW-E/ESE	2,27m	0,74m	0,53m	simple pit	no	no	mature (40-55 years old)	male	supine, right hand on thigh, left hand missing	-	no	no	-	no	-	-	-	-	no	-	-	-	-	-	-
NDW	Niederwünsch	51.35	11.8	Saxony-Anhalt	Germany	Eastern Germany	NDW056.A	Ind 2671:35507:1 a		SP
NDW	Niederwünsch	51.35	11.8	Saxony-Anhalt	Germany	Eastern Germany	NDW057.A	Ind 2671:35162:2 a	MÜLLER Grave 31	SP	W/WNW-E/ESE	2,20m	0,71m	0,15m	simple pit	no	yes	mature (40-55 years old)	male	supine	Throax and shoulders disturbed by animal passages	no	no	-	no	-	-	-	-	no	-	-	-	-	-	-
NDW	Niederwünsch	51.35	11.8	Saxony-Anhalt	Germany	Eastern Germany	NDW058.A	Ind 2671:35320:1 a		SP
NDW	Niederwünsch	51.35	11.8	Saxony-Anhalt	Germany	Eastern Germany	NDW059.A	Ind 2671:35099:1 a	MÜLLER Grave 6	SP	West-East	1,77m	0,59m	0,15m	simple pit	no	yes	mature (35-50 years old)	female	supine, Hands next to the thighs	thorax disturbed by animal passages	no	no	-	no	-	-	-	-	no	-	-	-	-	-	An additional lower jaw was found on the left shoulder (dislocation burial?).
NDW	Niederwünsch	51.35	11.8	Saxony-Anhalt	Germany	Eastern Germany	NDW060.A	Ind 2 (child		SP
NDW	Niederwünsch	51.35	11.8	Saxony-Anhalt	Germany	Eastern Germany	NDW061.A	Ind 2671:35486:26 a	MÜLLER Grave 160	SP	W/WNW-E/ESE	1,50m	0,66m	0,81m	simple pit with head recess	no	yes	infans II (9-11 years old)	female (probably)	supine, arms next to thorax, right hand missing, left hand on pelvis	sex cannot be determined, instead determined by findings	yes	no	-	yes	beads and 1 mount	glass,31		1 disc-shaped bronze pendant, part of a necklace?	no	-	-	-	-	-	-
NDW	Niederwünsch	51.35	11.8	Saxony-Anhalt	Germany	Eastern Germany	NDW062.A	Ind 2671:35113:2 a	MÜLLER Grave 14	SP	West-East	1,77m	0,56m	0,51m	simple pit	no	no	mature (45-60 years old)	male	supine, right hand on pelvis	Parts of the thorax are resolved	no	no	-	no	-	-	-	-	no	-	-	-	-	-
NDW	Niederwünsch	51.35	11.8	Saxony-Anhalt	Germany	Eastern Germany	NDW063.A	Ind 2671:35362:1 a	MÜLLER Grave 76	SP	W/WNW-E/ESE	1,58m	0,45m	0,27m	simple pit	no	yes	adult (20-25 years old)	female (probably)	supine, arms next to upper body, Hands next to thighs, feet missing	sex cannot be clearly determined anthropologically	yes	no	-	yes	6 silver temple rings	-	-	-	no	-	-	-	-	-	-
NDW	Niederwünsch	51.35	11.8	Saxony-Anhalt	Germany	Eastern Germany	NDW064.A	Ind 2671:35378:3 a	MÜLLER Grave 89	SP	W/WNW-E/ESE	1,99m	0,73m	0,42m	simple pit	no	yes	adult (20-25 years old)	female (probably)	supine, right chest completely resolved, arms next to upper body, hands missing, legs in X-position	sex anthropologically indifferent, archaeologically determined by finds	yes	no	-	yes	1 silver temple ring, 1 bronze finger ring	-	-	-	no	-	-	-	-	-	-
NDW	Niederwünsch	51.35	11.8	Saxony-Anhalt	Germany	Eastern Germany	NDW065.A	Ind 2671:35337:1 a	MÜLLER Grave 56	SP	West-East	2,4m	0,49m	0,53m	simple pit, on south side semicircular annex, recess grave	no	yes	adult (25-25 years old)	female	supine, hands missing, feets missing	-	yes	no	-	yes	1 bronze rod finger ring	-	-	-	no	-	-	-	-	-	Podmola-type recess grave. Further skeletal remains were found in the backfill of the grave pit (sex cannot be determined; age infans I, 0-4 years). Probably reburial in the same grave pit.
NDW	Niederwünsch	51.35	11.8	Saxony-Anhalt	Germany	Eastern Germany	NDW066.A	Ind 2 (child		SP
NDW	Niederwünsch	51.35	11.8	Saxony-Anhalt	Germany	Eastern Germany	NDW067.A	Ind 2671:35357:1 a	MÜLLER Grave 71	SP	W/WNW-E/ESE	1,12m	0,48m	0,27m	simple pit	no	yes	adult (20-35 years old)	female (probably)	supine	Burial heavily disturbed	yes	no	-	yes	1 silver temple ring	-	-	-	no	-	-	-	-	-	-
NDW	Niederwünsch	51.35	11.8	Saxony-Anhalt	Germany	Eastern Germany	NDW068.A	Ind 2671:35374:1 a	MÜLLER Grave 86	SP	W/WSW-E/ENE	2,05m	0,99m	0,61m	simple pit	no	no	mature (40-55 years old)	male	supine, hands on thighs, feet missing	Severe spondylosis on four lower thoracic vertebrae, extreme development of the tendon "attachments" on the patella.	no	no	-	no	-	-	-	-	no	-	-	-	-	-	-
NDW	Niederwünsch	51.35	11.8	Saxony-Anhalt	Germany	Eastern Germany	NDW069.A	Ind 2671:35488:1 a	MÜLLER Grave 161	SP	W/WNW-E/ESE	1,25m	0,47m	0,70m	simple pit with traces of a wood cover	no	yes	infans I (5-7 years old)	female (probably)	supine, right shoulder resolved, arms next to upper body, hands next to thighs, right lower leg dislocated, feet missing	sex cannot be determined, instead determined by findings	yes	no	-	yes	1 bronze bar finger ring	-	-	-	no	-	-	-	-	-	-
NDW	Niederwünsch	51.35	11.8	Saxony-Anhalt	Germany	Eastern Germany	NDW070.A	Ind 2 (additional ind)		SP
NDW	Niederwünsch	51.35	11.8	Saxony-Anhalt	Germany	Eastern Germany	NDW071.A	Ind 2671:35322:1 a	MÜLLER Grave 43	SP	W/WSW-E/ENE	2,28m	0,8m	0,64m	simple pit	no	no	adult (30-40 years old)	male	supine, hands on thighs	-	yes	no	-	no	-	-	-	-	no	-	-	yes	-	-	5900 grams of calcined animal bone fragments and bone splinters from the backfill directly above the burial
NDW	Niederwünsch	51.35	11.8	Saxony-Anhalt	Germany	Eastern Germany	NDW072.A	Ind 2671:35394:1 a	MÜLLER Grave 102	SP	W/WNW-E/ESE	2,44m	0,83m	0,12m	simple pit	no	no	mature (40-55 years old)	male	supine	Hands & feet missing	no	no	-	no	-	-	-	-	no	-	-	-	-	-	-
NDW	Niederwünsch	51.35	11.8	Saxony-Anhalt	Germany	Eastern Germany	NDW073.A	Ind 2671:35396:1 a	MÜLLER Grave 104	SP	W/WSW-E/ENE	2,10m	0,75m	0,36m	simple pit	no	yes	senil (55-70 years old)	female	supine, arms next to thorax, left hand next to thigh, legs in x-position	Hands & feet missing, chest & shoulder completely resolved	yes	no	-	yes	1 bronze bar finger ring	-	-	-	no	-	-	-	-	-	-
NDW	Niederwünsch	51.35	11.8	Saxony-Anhalt	Germany	Eastern Germany	NDW074.A	Ind 2671:35414:1 a	MÜLLER Grave 118	SP	West-East	1,84m	0,45m	0,20m	simple pit	no	no	mature (45-65 years old)	male (probalby)	supine, skull fragmented, right Hand next to thigh, left hand missing, feet missing	sex only tendentiously determined	no	no	-	no	-	-	-	-	no	-	-	-	-	-	-
NDW	Niederwünsch	51.35	11.8	Saxony-Anhalt	Germany	Eastern Germany	NDW075.A	Ind 2671:35438:1 a	MÜLLER Grave 142	SP	WNW-ESE	1,40m	0,7m	0,46m	simple pit, niche grave	no	yes	infans I (1-2 years old)	female (probably)	supine, skull fragmented, only cranium preserve, upper body area & lower extremities disturbed by animals	sex cannot be determined, instead determined by findings	yes	no	-	yes	2 silver temple rings	-	-	-	no	-	-	-	-	-	-
NDW	Niederwünsch	51.35	11.8	Saxony-Anhalt	Germany	Eastern Germany	NDW076.A	Ind 2671:35439:1 a	MÜLLER Grave 143	SP	WNW-ESE	1,14m	0,54m	0,40m	simple pit	no	no	infans I (4-6 years old)	not determinable	supine, chest and pelvis comletely resolved, arms next to thorax, hands & feet missing	Sex cannot be determined anthropologically	no	no	-	no	-	-	-	-	no	-	-	-	-	-	-
NDW	Niederwünsch	51.35	11.8	Saxony-Anhalt	Germany	Eastern Germany	NDW077.A	Ind 2671:35455:1 a	MÜLLER Grave 149	SP	W/WSW-E/ENE	1,09m	0,62m	0,45m	simple pit, niche grave	no	yes	infans II (7-9 years old)	female (probably)	supine, Chest, loin and pelvis completely disrupted, only a few dislocated skeletal components present, left arm next to upper body	lower jaw, feet & right thigh missing; sex determined by findings	yes	no	-	yes	beads	white metal,7,basket beads // glass,6	-	-	no	-	-	-	-	-	-
NDW	Niederwünsch	51.35	11.8	Saxony-Anhalt	Germany	Eastern Germany	NDW078.A	Ind 2 (additional ind)		SP
NDW	Niederwünsch	51.35	11.8	Saxony-Anhalt	Germany	Eastern Germany	NDW079.A	Ind 2671:35480:1 a	MÜLLER Grave 157	SP	W/WNW-E/ESE	0,9m	0,28m	0,11m	simple pit	no	yes	infans II (4-8 years old)	not determinable	supine (probably)	Only the lower legs and fragments of the thighs are reserved	no	no	-	no	-	-	-	-	no	-	-	-	-	-	-
NDW	Niederwünsch	51.35	11.8	Saxony-Anhalt	Germany	Eastern Germany	NDW080.A	Ind 2671:35284:1 a	MÜLLER Grave 38	SP	W/WNW-E/ESE	1,87m	0,47m	0,15m	simple pit	no	no	mature (35-55 years old)	male (probalby)	supine, Hands missing, Right leg bent to the north, left leg is stretched in the foot area above the right leg, feet missing.	-	yes	no	-	no	-	-	-	-	no	-	-	yes	-	-	-
NDW	Niederwünsch	51.35	11.8	Saxony-Anhalt	Germany	Eastern Germany	NDW081.A	Ind 2671:35354:1 a	MÜLLER Grave 69	SP	W/WNW-E/ESE	1,59m	0,51m	0,28m	simple pit	no	no	infans II (8-11 years old)	not determinable	supine, right arm missing, left Hand mext to thigh. Feet missing	Sex cannot be determined anthropologically	yes	no	-	yes	1 silver temple ring	-	-	-	no	-	-	-	-	-	-
NDW	Niederwünsch	51.35	11.8	Saxony-Anhalt	Germany	Eastern Germany	NDW082.A	Ind 2671:35506:1 a	MÜLLER Grave 169	SP	W/WNW-E/ESE	2,02m	0,60m	1,18m	simple pit with charred remains of a former wooden grave cover	no	no	mature (45-65 years old)	male	supine, right and next to thigh, left hand on pelvis, feet disturbed	-	no	no	-	no	-	-	-	-	no	-	-	-	-	-	-
NDW	Niederwünsch	51.35	11.8	Saxony-Anhalt	Germany	Eastern Germany	NDW083.A	Ind 2671:35126:1 a	MÜLLER Grave 22	SP	West-East	2,26m	0,91m	0,31m	simple pit	no	yes	adult (30-45 years old)	female (probably)	supine	Burial heavily disturbed by grave 36, skull missing (found in the backfill of grave 36), right half of the body missing except for the right lower leg	yes	no	-	yes	1 rod-shaped bronze finger ring	-	-	-	no	-	-	yes	-	-	-
NDW	Niederwünsch	51.35	11.8	Saxony-Anhalt	Germany	Eastern Germany	NDW084.A	Ind 2671:35342:1 a	MÜLLER Grave 59	SP	West-East	2,43m	0,93m	0,55m	simple pit, Coffin tracks 0,20 m above the burial (1,7 m long, 3-4 cm track width)	no	no	mature (40-55 years old)	male	supine, Arms next to body, right hand next to thigh, left Hand missing	-	yes	no	-	no	-	-	-	-	-	-	-	-	-	-	1 needle container from a sheep/goat femur at the feet of the burial (carried away by animals)
NDW	Niederwünsch	51.35	11.8	Saxony-Anhalt	Germany	Eastern Germany	NDW085.A	Ind 2671:35328:1 a	MÜLLER Grave 48	SP	West-East	1,38m	0,69m	0,51m	simple pit	no	yes	adult (25-40 years old)	male (probalby)	skull and right thorax half missing (disturbed), left arm and hands missing, Feet missing	western half of the pit disturbed, coffin traces in the foot area	no	no	-	no	-	-	-	-	no	.	.	-	-	-	-
NDW	Niederwünsch	51.35	11.8	Saxony-Anhalt	Germany	Eastern Germany	NDW086.A	Ind 2 (additional ind)		SP
NDW	Niederwünsch	51.35	11.8	Saxony-Anhalt	Germany	Eastern Germany	NDW086.B	Ind 2 (additional ind)		SP
NDW	Niederwünsch	51.35	11.8	Saxony-Anhalt	Germany	Eastern Germany	NDW087.A	Ind 2671:35395:1 a	MÜLLER Grave 103	SP	W/WNW-E/ESE	1,98m	0,69m	0,41m	simple pit	no	no	adult (40-80 years old)	female	supine, arms next to thorax, right hand on pelvis, left hand next to pelvis,	feet & facial skull missing, chest completely resolved	no	no	-	no	-	-	-	-	no	-	-	-	-	-	-
NDW	Niederwünsch	51.35	11.8	Saxony-Anhalt	Germany	Eastern Germany	NDW088.A	Ind 2671:35409:1 a	MÜLLER Grave 114	SP	West-East	2,29m	0,93m	0,23m	simple pit, coffin traces (1,87x0,51 m)	no	no	mature (45-60 years old)	male (probalby)	supine, skull with cervical spine extremely rotated to the south, right arm next to upper body, left forearm & hand on pelvis, right hand next to thigh, legs in V-position, feet fragmented	Gender only tendentially determined	no	no	-	no	-	-	-	-	no	-	-	-	-	-	-
NDW	Niederwünsch	51.35	11.8	Saxony-Anhalt	Germany	Eastern Germany	NDW089.A	Ind 2671:35355:2 a	MÜLLER Grave 70	SP	W/WNW-E/ESE	1,85m	0,59m	0,13m	simple pit	no	yes	infans I (4-6 years old)	not determinable	supine, Arms next to body, feet missing	skull fragmented & deformed , chest and pelvis resolved, sex cannot be determined anthropologically	yes	no	-	yes	1 silver temple ring	-	-	-	no	-	-	-	-	-	-
NDW	Niederwünsch	51.35	11.8	Saxony-Anhalt	Germany	Eastern Germany	NDW090.A	Ind 2671:35358:2 a	MÜLLER Grave 72	SP	W/WNW-E/ESE	0,90m	0,70m	0,12m	simple pit	no	yes	infans II (7-9 years old)	not determinable	skull turned to the south, arms outstretched on the upper body, remaining parts missing	burial heavily disturbed	yes	no	-	yes	1 silver temple ring	-	-	-	no	-	-	-	-	-	-
NDW	Niederwünsch	51.35	11.8	Saxony-Anhalt	Germany	Eastern Germany	NDW091.A	Ind 2671:35365:1 a	MÜLLER Grave 78	SP	W/WNW-E/ESE	1,77m	0,81m	0,52m	simple pit, coffin traces	no	yes	infans I (4-6 years old)	not determinable	supine, Body posture cannot be reconstructed	skull heavily fragmented, only a few long bone fragments	no	no	-	no	-	-	-	-	no	-	-	-	-	-	-
NDW	Niederwünsch	51.35	11.8	Saxony-Anhalt	Germany	Eastern Germany	NDW092.A	Ind 2671:35373:1 a	MÜLLER Grave 85	SP	West-East	1,42m	0,40m	0,19m	simple pit	no	yes	infans II (6-8 years old)	not determinable	supine, chest and lumbar almost completely resolved, hands missing	sex cannot be determined anthropologically, skull fragmented	no	no	-	no	-	-	-	-	no	-	-	-	-	-	-
NDW	Niederwünsch	51.35	11.8	Saxony-Anhalt	Germany	Eastern Germany	NDW093.A	Ind 2671:35410:16 a	MÜLLER Grave 116	SP	West-East	2,02m	0,53m	0,41m	simple pit, Remains of the niche ceiling above the burial	no	yes	adult (20-30 years old)	female	supine, Arms next to body, right hand next to thigh, left Hand on thigh, legs in x-postion	feet missing, facial skull fragmented, Lumbar spine and lower ribs completely resolved	yes	no	-	yes	1 bronze finger ring, 1 silver temple ring	glass,3; rock crystal,6; carnelian,5	-	-	no	-	-	-	-	-	-
NDW	Niederwünsch	51.35	11.8	Saxony-Anhalt	Germany	Eastern Germany	NDW094.A	Ind 2671:35425:1 a	MÜLLER Grave 129	SP	West-East	2,16m	0,73m	0,36m	simple pit	no	yes	adult (20-25 years old)	male (probalby)	supine, ribs not in situ, arms next to thorax	feet & Hands missing, cranium fragmented, Thoracic spine dissolved, sex only tendentially determined	no	no	-	no	-	-	-	-	no	-	-	-	-	-	-
NDW	Niederwünsch	51.35	11.8	Saxony-Anhalt	Germany	Eastern Germany	NDW095.A	Ind 2671:35452:1 a	MÜLLER Grave 147	SP	WSW-ENE	1,80m	1,00m	0,35m	simple pit, niche grave	no	no	mature (35-55 years old)	male (probalby)	supine, Body turned slightly to the northeast, lumbar spine and pelvis dissolved, arms on chest and pelvis, hands on top of each other on pelvis, legs in X position, feet missing	sex only tendentially determined	yes	no	-	no	-	-	-	-	no	-	-	-	-	-	Pieces of charcoal in the backfill of the grave pit.
NDW	Niederwünsch	51.35	11.8	Saxony-Anhalt	Germany	Eastern Germany	NDW096.A	Ind 2671:35536:1 a	MÜLLER Grave 183	SP	W/WNW-E/ESE	2,06m	0,72m	0,68m	simple pit with a wooden grave cover	no	yes	adult (25-35 years old)	male	supine, arms next to upper body, hands on thighs, legs in x-position	-	yes	no	-	no	-	-	-	-	no	-	-	1500 grams of calcined bones and bone fragments, including 1 pig's tooth	-	2 matching millstone fragments	-
NDW	Niederwünsch	51.35	11.8	Saxony-Anhalt	Germany	Eastern Germany	NDW097.A	Ind 2671:35121:1 a		SP
NDW	Niederwünsch	51.35	11.8	Saxony-Anhalt	Germany	Eastern Germany	NDW098.A	Ind 2671:35367:1 a	MÜLLER Grave 80	SP	W/WNW-E/ESE	2,16m	0,83m	0,71m	simple pit with head recess	no	no	adult (30-40 years old)	male	supine, hands under pelvis, feet missing	-	no	no	-	no	-	-	-	-	no	-	-	-	-	-	-
NDW	Niederwünsch	51.35	11.8	Saxony-Anhalt	Germany	Eastern Germany	NDW099.A	Ind 2671:35376:1 a	MÜLLER Grave 87	SP	W/WSW-E/ENE	2,09m	0,78m	0,49m	simple pit	no	no	mature (50-65 Jahre)	female	supine, arms next to torax, Hands next to thighs , feet almost missing	-	yes	no	-	yes	1 bronze bar finger ring, 1 silver temple ring	-	-	-	no	-	-	yes	-	-	-
NDW	Niederwünsch	51.35	11.8	Saxony-Anhalt	Germany	Eastern Germany	NDW100.A	Ind 2671:35399:1 a		SP
NDW	Niederwünsch	51.35	11.8	Saxony-Anhalt	Germany	Eastern Germany	NDW101.A	Ind 2671:35422:1 a	MÜLLER Grave 126	SP	W/WNW-E/ESE	0,90m	0,35m	0,07m	simple pit	no	yes	infans (1-12 years old)	not determinable	only skull preserve	-	no	no	-	no	-	-	-	-	no	-	-	-	-	-	-
NDW	Niederwünsch	51.35	11.8	Saxony-Anhalt	Germany	Eastern Germany	NDW102.A	Ind 2671:35433:1 a	MÜLLER Grave 137	SP	West-East	1,06m	0,46m	0,18m	simple pit	no	no	infans I (3-5 years old)	not determinable	supine, skull fragmented, thorax & pelvis almost completely resolved, thighs fragmented	sex cannot be determined anthropologically	no	no	-	no	-	-	-	-	no	-	-	-	-	-	-
NDW	Niederwünsch	51.35	11.8	Saxony-Anhalt	Germany	Eastern Germany	NDW103.A	Ind 2671:35434:1 a	MÜLLER Grave 138	SP	W/WNW-E/ESE	1,73m	0,58m	0,07m	simple pit	no	no	infans I (7-9 years old)	female (probably)	supine, skull in bad condition, rib cage almost completely resolved, arms fragmented, pelvis resolved, legs in x-position, feet missing	sex cannot be determined anthropologically, instead determined by findings	yes	no	-	yes	1 bar-like bronze finger ring	-	-	-	no	-	-	-	-	-	-
NDW	Niederwünsch	51.35	11.8	Saxony-Anhalt	Germany	Eastern Germany	NDW104.A	Ind 2671:35498:1 a	MÜLLER Grave 165	SP	West-East	2,35m	0,61m	0,89m	simple pit	no	yes	juvenile (18-22 years old)	male (probalby)	supine, lower jaw in situ, right collarbone verticalizing, right arm both forearms touching on the left pelvic blade, hands on top of each other, legs in X-position	sex only tendentially determined	no	no	-	no	-	-	-	-	no	-	-	-	-	-	-
NDW	Niederwünsch	51.35	11.8	Saxony-Anhalt	Germany	Eastern Germany	NDW105.A	Ind 2671:35500:1 a	MÜLLER Grave 166	SP	W/WNW-E/ESE	1,10m	0,41m	0,15m	simple pit	no	yes	infans I (1-3 years old)	not determinable	supine, only cranium present, upper body destroyed, few dislocated ribs,	feet and arms missing, skull fragmented	no	no	-	no	-	-	-	-	no	-	-	-	-	-	-
NDW	Niederwünsch	51.35	11.8	Saxony-Anhalt	Germany	Eastern Germany	NDW106.A	Ind 2 (additional ind)		SP
NDW	Niederwünsch	51.35	11.8	Saxony-Anhalt	Germany	Eastern Germany	NDW107.A	Ind 2671:35501:1 a	MÜLLER Grave 167	SP	W/WNW-E/ESE	1,10m	0,36m	0,60m	simple pit	no	no	infans I (3-5 years old)	not determinable	No information possible, only cranium still available.	Sex cannot be determined anthropologically	no	no	-	no	-	-	-	-	no	-	-	-	-	-	-
NDW	Niederwünsch	51.35	11.8	Saxony-Anhalt	Germany	Eastern Germany	NDW108.A	Ind 2671:35520:1 a	MÜLLER Grave 176	SP	W/WNW-E/ESE	0,9m	0,33m	0,22m	simple pit	no	yes	infans I (2-5 years old)	not determinable	supine, skull dislocated, Only a few long bone remains and ribs of the upper body still in situ, leg area disturbed, long bones dislocated.	Sex cannot be determined anthropologically	no	no	-	no	-	-	-	-	no	-	-	-	-	-	-
NDW	Niederwünsch	51.35	11.8	Saxony-Anhalt	Germany	Eastern Germany	NDW109.A	Ind 2671:35521:1 a	MÜLLER Grave 177	SP	West-East	not reconstructable	not reconstructable	0,18m	simple pit	no	yes	juvenile (15-21 years old)	not determinable	Apart from the pelvis and a few long bones, no skeletal remains remain, disturbed by grave 110.	Sex cannot be determined anthropologically	no	no	-	no	-	-	-	-	no	-	-	-	-	-	-
NDW	Niederwünsch	51.35	11.8	Saxony-Anhalt	Germany	Eastern Germany	NDW110.A	Ind 2671:35534:1 a	MÜLLER Grave 181	SP	West-East	0,86m	0,30m	0,49m	simple pit	no	yes	infans I (2-4 years old)	not determinable	supine (probably)	only skull remains and dislocated long bone remains as well as rib fragments are still present.	no	no	-	no	-	-	-	-	no	-	-	-	-	-	-
NDW	Niederwünsch	51.35	11.8	Saxony-Anhalt	Germany	Eastern Germany	NDW111.A	Ind 2671:35386:1 a	MÜLLER Grave 95	SP	West-East	2,09m	0,72m	0,29m	simple pit	no	yes	adult (20-30 years old)	female (probably)	supine right arm next to upper body, left forearm & left hand on pelvis, right Hand next to pelvis, legs in X-position, foot area disturbed	sex cannot be determined anthropologically	yes	no	-	yes	1 bronze bar finger ring, 2 silver temple rings	-	-	-	no	-	-	-	-	-	-
NDW	Niederwünsch	51.35	11.8	Saxony-Anhalt	Germany	Eastern Germany	NDW112.A	Ind 2671:35387:1 a	MÜLLER Grave 96	SP	West-East	2,20m	0,51m	0,49m	simple pit	no	yes	adult (30-60 years old)	not determinable	supine, skull missing, thorax and hip completely resolved (except spinal column remains and collarbones), arms next to the upper body, hands & feet missing, legs in X-position	sex cannot be determined because of disturbance	no	no	-	no	-	-	-	-	no	-	-	-	-	-	-
NDW	Niederwünsch	51.35	11.8	Saxony-Anhalt	Germany	Eastern Germany	NDW113.A	Ind 2671:35392:1 a	MÜLLER Grave 100	SP	West-East	2,51m	0,81m	0,45m	simple pit	no	yes	mature (35-50 years old)	male	supine, arms next to thorax, Hands missing	face missing, chest disturbed by animals	no	no	-	no	-	-	-	-	no	-	-	-	-	-	-
NDW	Niederwünsch	51.35	11.8	Saxony-Anhalt	Germany	Eastern Germany	NDW114.A	Ind 2671:35497:1 a	MÜLLER Grave 164	SP	W/WNW-E/ESE	1,87m	0,50m	1,12m	simple pit	no	no	adult (30-40 years old)	male	supine, lower jaw in situ, arms next to upper body, right hand on thigh, left hand next to thigh	-	no	no	-	no	-	-	-	-	no	-	-	-	-	-	-
NDW	Niederwünsch	51.35	11.8	Saxony-Anhalt	Germany	Eastern Germany	NDW115.A	Ind 2671:35332:1 a	MÜLLER Grave 52	SP	W/WNW-E/ESE	1,63m	0,73m	0,45m	simple pit	no	no	infans II (9-11 Jahre)	female (probably)	supine, face skull missing, thorax and lumbar completly resolved, Hands and feet missing	Sex cannot be determined anthropologically	yes	no	-	yes	1 silver temple ring, 1 bronze strap finger ring	glass, 3; carnelian, 1	-	-	no	-	-	-	-	-	1 silex artefact from the backfill
NDW	Niederwünsch	51.35	11.8	Saxony-Anhalt	Germany	Eastern Germany	NDW116.A	Ind 2671:35344:1 a	MÜLLER Grave 61	SP	W/WSW-E/ENE	1,64m	0,52m	0,11m	simple pit	no	yes	infans I (5-7 years old)	not determinable	supine, arms next to body, hands missing	skull heavily fragmented and crushed, upper body and lumbar region heavily disturbed by animal passages	no	no	-	no	-	-	-	-	no	-	-	-	-	-	-
NDW	Niederwünsch	51.35	11.8	Saxony-Anhalt	Germany	Eastern Germany	NDW117.A	Ind 2671:35346:1 a	MÜLLER Grave 63	SP	West-East	not reconstructable	not reconstructable	0,05m	Form no longer determinable, heavily disturbed by graves 158 and 159	no	yes	not determinalbe	not determinable	no skeletal remains recognizable.	Only a few long bone fragments and vertebrae still present	no	no	-	no	-	-	-	-	no	-	-	-	-	-	-
NDW	Niederwünsch	51.35	11.8	Saxony-Anhalt	Germany	Eastern Germany	NDW118.A	Ind 2671:35348:1 a	MÜLLER Grave 65	SP	W/WNW-E/ESE	2,15m	0,48m	0,22m	simple pit	no	no	mature (45-70 years old)	female	supine, right arm next to thorax, left arm bent by 90 degrees, right Hand on thigh, left Hand on chest	deformed skull	no	no	-	no	-	-	-	-	no	-	-	-	-	-	-
NDW	Niederwünsch	51.35	11.8	Saxony-Anhalt	Germany	Eastern Germany	NDW119.A	Ind 2671:35360:1 a	MÜLLER Grave 74	SP	W/WNW-E/ESE	1,54m	0,49m	0,32m	simple pit	no	no	mature (35-50 years old)	female	supine, Hands on thighs, legs in V-Position, feet missing	-	no	no	-	no	-	-	-	-	no	-	-	-	-	-	-
NDW	Niederwünsch	51.35	11.8	Saxony-Anhalt	Germany	Eastern Germany	NDW120.A	Ind 2671:35343:1 a	MÜLLER Grave 60	SP	W/WSW-E/ENE	1,40m	0,46m	0,43m	simple pit	no	no	infans I (4-6 years old)	not determinable	supine, Right arm slightly bent next to the thorax, left hand and right arm missing, lumbar and pelvic area completely resolved	Sex cannot be determined anthropologically	no	no	-	no	-	-	-	-	no	-	-	-	-	-	-
NDW	Niederwünsch	51.35	11.8	Saxony-Anhalt	Germany	Eastern Germany	NDW121.A	Ind 2671:35481:1 a	MÜLLER Grave 158	SP	W/WSW-E/ENE	1,87m	0,70m	0,29mn	simple pit, coffin traces	no	yes	adult (20-25 years old)	not determinable	supine, skull, shoulders and upper arm missing, arms next to thorax, right and on thigh, left hand missing, feet missing	Sex cannot be determined anthropologically	yes	no		no	-	-	-	-	no	-	-	-	-	-	1 silex artefact from the backfill
NDW	Niederwünsch	51.35	11.8	Saxony-Anhalt	Germany	Eastern Germany	NDW122.A	Ind 2671:35481:1 a		SP
NDW	Niederwünsch	51.35	11.8	Saxony-Anhalt	Germany	Eastern Germany	NDW123.A	Ind 2671:35006:3 a		SP
NDW	Niederwünsch	51.35	11.8	Saxony-Anhalt	Germany	Eastern Germany	NDW124.A	Ind 2671:35103:1 a	MÜLLER Grave 8	SP	W/WNW-E/ESE	2,3m	0,75m	0,4m	simple pit	no	yes	mature (35-50 years old)	male	supine	jaw is in situ, thorax disturbed by animal passages, feet missing	no	no	-	no	-	-	-	-	no	-	-	-	-	-	-
NDW	Niederwünsch	51.35	11.8	Saxony-Anhalt	Germany	Eastern Germany	NDW125.A	Ind 2671:35112:1 a	MÜLLER Grave 13	SP	W/WNW-E/ESE	1,3m	0,38m	0,07m	simple pit	no	yes	infans (6-8 years old)	-	supine (probably)	only the fragmented skull and remains of the humerus and a fragment of the pelvis survive.	no	no	-	no	-	-	-	-	no	-	-	-	-	-	-
NDW	Niederwünsch	51.35	11.8	Saxony-Anhalt	Germany	Eastern Germany	NDW126.A	Ind 2671:35160:2 a		SP
NDW	Niederwünsch	51.35	11.8	Saxony-Anhalt	Germany	Eastern Germany	NDW127.A	Ind 2671:35319:3 a		SP
NDW	Niederwünsch	51.35	11.8	Saxony-Anhalt	Germany	Eastern Germany	NDW128.A	Ind 2671:35321:1 a	MÜLLER Grave 42	SP	West-East	not reconstructable	0,73m	0,69m	simple pit	no	yes	not reconstructable	not reconstructable	No bone preservation	No bone preservation	no	no	-	no	-	-	-	-	no	-	-	-	-	-	-
NDW	Niederwünsch	51.35	11.8	Saxony-Anhalt	Germany	Eastern Germany	NDW129.A	Ind 2671:35323:1 a	MÜLLER Grave 44	SP	WNW-ESE	0,72m	0,32m	0,28m	simple pit	no	yes	infans I (2-4 years old)	female (probably)	supine, left hand not in situ, feet missing, Lumbar and pelvis are fragmented	thorax disturbed by animal passages, sex cannot be anthropologically determined	yes	No	-	yes	beads	glass, 20	-	-	no	-	-	-	-	-	-
NDW	Niederwünsch	51.35	11.8	Saxony-Anhalt	Germany	Eastern Germany	NDW130.A	Ind 2671:35326:1 a		SP
NDW	Niederwünsch	51.35	11.8	Saxony-Anhalt	Germany	Eastern Germany	NDW131.A	Ind 2671:35338:1 a		SP
NDW	Niederwünsch	51.35	11.8	Saxony-Anhalt	Germany	Eastern Germany	NDW132.A	Ind 2671:35340:26 a	MÜLLER Grave 57	SP	W/WNW-E/ESE	1,30m	0,57m	0,41m	simple pit	no	yes	infans I (4-6 years old)	not determinable	supine, hands missing, pelvis and lumbar resolved, legs and feet missing	sex cannot be determined anthropologically	yes	no	-	yes	beads	glass, 25	-	-	no	-	-	-	-	-	-
NDW	Niederwünsch	51.35	11.8	Saxony-Anhalt	Germany	Eastern Germany	NDW133.A	Ind 2671:35353:1 a		SP
NDW	Niederwünsch	51.35	11.8	Saxony-Anhalt	Germany	Eastern Germany	NDW134.A	Ind 2671:35380:1 a	MÜLLER Grave 91	SP	W/WNW-E/ESE	1,23m	0,68m	0,25m	simple pit	no	no	infans I (2-4 years old)	not determinable	only skull fragments preserve	sex cannot be determined anthropologically	no	no	-	no	-	-	-	-	no	-	-	-	-	-	-
NDW	Niederwünsch	51.35	11.8	Saxony-Anhalt	Germany	Eastern Germany	NDW135.A	Ind 2671:35441:1 a	MÜLLER Grave 145	SP	WNW-ESE	0,99m	0,52m	0,10m	simple pit	no	no	infans (2-10 years old)	female (probably)	supine (probably)	Only the remains of the fragmented skull and long bones are still present; sex determined by findings	yes	no	-	yes	beads	glass,10	-	-	no	-	-	-	-	-	-
NDW	Niederwünsch	51.35	11.8	Saxony-Anhalt	Germany	Eastern Germany	NDW136.A	Ind 2671:36382:1 a		SP
NDW	Niederwünsch	51.35	11.8	Saxony-Anhalt	Germany	Eastern Germany	NDW137.A	Ind 2671:35361:1 a	MÜLLER Grave 75	SP	W/WNW-E/ESE	1,75m	0,54m	0,27m	simple pit	no	yes	mature (35-50 years old)	male (probalby)	supine, hands on pelvis	skull missing	no	no	-	no	-	-	-	-	no	-	-	-	-	-	-
NDW	Niederwünsch	51.35	11.8	Saxony-Anhalt	Germany	Eastern Germany	NDW138.A	Ind 2671:35366:1 a	MÜLLER Grave 79	SP	W/WNW-E/ESE	1,98m	0,66m	0,24m	simple pit	no	yes	mature (35-50 years old)	male (probalby)	supine, right arm+chest+pelvis missing, hands missing, face skull missing, feet missing	-	no	no	-	no	-	-	-	-	no	-	-	-	-	-	-
NDW	Niederwünsch	51.35	11.8	Saxony-Anhalt	Germany	Eastern Germany	NDW139.A	Ind 2671:35369:1 a	MÜLLER Grave 82	SP	W/WNW-E/ESE	1,86m	0,80m	0,51m	simple pit	no	yes	adult (35-45 years old)	male	supine, arms next to upper body, right Hand on thigh, left Hand next to thigh, feet fragmented	-	no	no	-	no	-	-	-	-	no	-	-	-	-	-	-
NDW	Niederwünsch	51.35	11.8	Saxony-Anhalt	Germany	Eastern Germany	NDW140.A	Ind 2671:35416:1 a	MÜLLER Grave 120	SP	W/WSW-E/ENE	2,49m	0,59m	0,45m	simple pit	no	no	mature (45-60 years old)	male (probalby)	supine, left arm next to thorax, Right arm bent to the center of body, right forearm on pelvis, right hand on thigh	right foot & left hand missing	no	no	-	no	-	-	-	-	no	-	-	-	-	-	-
NDW	Niederwünsch	51.35	11.8	Saxony-Anhalt	Germany	Eastern Germany	NDW141.A	Ind 2671:35418:1 a	MÜLLER Grave 122	SP	W/WNW-E/ESE	1,76m	0,68m	0,29m	simple pit with Upright limestone slab (35x25cm)	no	yes	adult (20-35 years old)	female (probably)	supine, skull not in situ, right upper arm & shoulder missing, right hand under pelvis, left hand next to thigh, legs in O-position	sex only tendentially determined	no	no	-	no	-	-	-	-	no	-	-	-	-	-	-
NDW	Niederwünsch	51.35	11.8	Saxony-Anhalt	Germany	Eastern Germany	NDW142.A	Ind 2671:35509:1 a	MÜLLER Grave 171	SP	W/WNW-E/ESE	max 1,90m	not reconstructable	0,71m	simple pit	yes	yes	1: adult (20-25 years old); 2: adult (20-35 years old)	1: male; 2: female (probalby)	1: supine, hands next to thighs, arms next to upper body; 2: Skull, body center and right half of body disturbed by grave 169, left forearm on pelvis	sex of individuum 2 only tendentially determined	no	no	-	no	-	-	-	-	no	-	-	-	-	-	-
NDW	Niederwünsch	51.35	11.8	Saxony-Anhalt	Germany	Eastern Germany	NDW143.A	Ind 2671:35097:1 a	MÜLLER Grave 4	SP	W/WNW-E/ESE	1,03 m	0,40m	0,40m	simple pit	no	no	adult (30-45 years old)	male	supine, Hands next to the thighs	feet missing	no	no	-	no	-	-	-	-	no	-	-	-	-	-	-
NDW	Niederwünsch	51.35	11.8	Saxony-Anhalt	Germany	Eastern Germany	NDW144.A	Ind 2671:35356:1 a		SP
NDW	Niederwünsch	51.35	11.8	Saxony-Anhalt	Germany	Eastern Germany	NDW145.A	Ind 2671:35372:1 a	MÜLLER Grave 84	SP	West-East	1,13m	0,48m	0,51m	simple pit	no	yes	infans I (2-4 years old)	not determinable	supine, thorax disturbed, arms next to upper body, hands and deet missing	sex cannot be determined anthropologically	no	no	-	no	-	-	-	-	no	-	-	-	-	-	-
NDW	Niederwünsch	51.35	11.8	Saxony-Anhalt	Germany	Eastern Germany	NDW146.A	Ind 2671:35379:1 a	MÜLLER Grave 90	SP	W/WNW-E/ESE	1,64m	0,69m	0,51m	simple pit	no	no	infans II (6-8 years old)	not determinable	supine, chest and pelvis comletely resolved, arms next to thorax, hands missing	sex cannot be determined anthropologically	no	no	-	no	-	-	-	-	no	-	-	-	-	-	-
NDW	Niederwünsch	51.35	11.8	Saxony-Anhalt	Germany	Eastern Germany	NDW147.A	Ind 2671:35381:2 a	MÜLLER Grave 92	SP	W/WSW-E/ENE	1,77m	1,06m	0,30m	simple pit with semicircular annex, niche tomb	no	yes	infans II (8-10 years old)	female (probably)	supine, upper body almost resolved	Sex cannot be determined anthropologically, instead determined archaeologically on the basis of finds	yes	no	-	yes	1 silver temple ring	-	-	-	no	-	-	-	-	-	-
NDW	Niederwünsch	51.35	11.8	Saxony-Anhalt	Germany	Eastern Germany	NDW148.A	Ind 2671:35391:1 a	MÜLLER Grave 99	SP	West-East	1,83m	0,46m	0,11m	simple pit	no	yes	adult (45-80 years old)	not determinable	supine (probably)	Only skull, humerus and shoulders preserved, remaining skeletal components no longer present due to disturbances.	no	no	-	no	-	-	-	-	no	-	-	-	-	-	-
NDW	Niederwünsch	51.35	11.8	Saxony-Anhalt	Germany	Eastern Germany	NDW149.A	Ind 2671:35417:1 a	MÜLLER Grave 121	SP	W/WNW-E/ESE	1,32m	0,52m	0,21m	simple pit	no	yes	juvenile (12-14 years old)	female (probably)	supine, right hand on pelvis, left hand next to thigh, legs in x-position	facial skull destroyed, shoulder & pelvis completely resolved, rib cage fragmented, feet missing, sex can only be determined by findings	yes	no	-	yes	1 bronze bar finger ring	-	-	-	no	-	-	-	-	-	-
NDW	Niederwünsch	51.35	11.8	Saxony-Anhalt	Germany	Eastern Germany	NDW150.A	Ind 2671:35512:1 a	MÜLLER Grave 174	SP	W/WNW-E/ESE	1,61m	0,74m	0,32m	simple pit	no	no	juvenile (14-17 years old)	not determinable	supine, skull fragmented, Thoracic spine partially dissolved, arms stretched, hands resting on thighs, legs stretched in a narrow X position, feet missing	Sex cannot be determined anthropologically	yes	no	-	no	-	-	-	-	no	-	-	-	1 undecorated wall sherd from the backfill.	-	-
NDW	Niederwünsch	51.35	11.8	Saxony-Anhalt	Germany	Eastern Germany	NDW151.A	Ind 2671:350108:1 a		SP
NDW	Niederwünsch	51.35	11.8	Saxony-Anhalt	Germany	Eastern Germany	NDW152.A	Ind 2671:35115:2 a	MÜLLER Grave 15	SP	West-East	2,34m	0,73m	0,41m	simple pit	no	no	juvenile (17-22 years old)	female (probably)	supine, Hands next to the thighs	Sex cannot be determined anthropologically, instead determined archaeologically on the basis of finds	yes	no	-	yes	2 temple rings	-	-	-	no	-	-	-	-	-
NDW	Niederwünsch	51.35	11.8	Saxony-Anhalt	Germany	Eastern Germany	NDW153.A	Ind 2671:35147:1 a	MÜLLER Grave 24	SP	W/WNW-E/ESE	0,95m	0,31m	0,45m	simple pit	no	yes	infans I (3-5 years old)	not determinable	supine	hands are not in situ	no	no	-	no	-	-	-	-	no	-	-	-	-	-	Dislocation burial. Secondary burial. The skeletal elements of the primary burial (sex: female; age: adult 25-35 years old) were found randomly in the backfill.
NDW	Niederwünsch	51.35	11.8	Saxony-Anhalt	Germany	Eastern Germany	NDW154.A	Ind 2671:35159:1 a	MÜLLER Grave 29	SP	W/WNW-E/ESE	1,18m	0,32m	0,10m	simple pit	no	yes	infans I (5-7 years old)	female (probably)	supine	skull fragmented, facial skull missing, thorax, lumbar spine and pelvis resolved	yes	no	-	yes	temple ring (silver)	-	-	-	no	-	-	-	-	-	-
NDW	Niederwünsch	51.35	11.8	Saxony-Anhalt	Germany	Eastern Germany	NDW155.A	Ind 2671:35165:1 a	MÜLLER Grave 32	SP	W/WNW-E/ESE	0,81m	0,39m	0,11m	simple pit	no	yes	infans I (4-6 years old)	not determinable	supine, thorax and pelvis completely resolved	Sex cannot be determined anthropologically	no	no	-	no	-	-	-	-	no	-	-	-	-	-	-
NDW	Niederwünsch	51.35	11.8	Saxony-Anhalt	Germany	Eastern Germany	NDW156.A	Ind 2671:35225:1 a	MÜLLER Grave 35	SP	West-East	2,13m	0,64m	0,47m	simple pit	no	yes	adult (20-25 years old)	male	supine, Arms next to body, Hands missing	skull fragmented, lumbar and thigh area disturbed	no	no	-	no	-	-	-	-	no	-	-	-	-	-	Dislocation burial. Secondary burial. Within the pit fill the remains of the primary burial (sex tends to be male; age: adult 20-40 years old)
NDW	Niederwünsch	51.35	11.8	Saxony-Anhalt	Germany	Eastern Germany	NDW157.A	Ind 2 (without ID) (additional ind)	MÜLLER Grave 64	SP																										-
NDW	Niederwünsch	51.35	11.8	Saxony-Anhalt	Germany	Eastern Germany	NDW158.A	Ind 2671:35347:1 a		SP	W/WNW-E/ESE	1,92m	0,71m	0,62m	simple pit	no	yes	adult (20-30 years old)	not determinable	supine, arms next to thorax, Hands missing	skull fragmented, thorax, lumbar spine and pelvis disturbed (animals)	no	no	-	no	-	-	-	-	no	-	-	-	-	-
NDW	Niederwünsch	51.35	11.8	Saxony-Anhalt	Germany	Eastern Germany	NDW159.A	Ind 2671:35363:1 a	MÜLLER Grave77	SP	West-East	1,35m	0,48m	0,12m	simple pit	no	no	adult (25-35 years old)	female (probably)	supine right hand next to thigh, left Hand on thigh, feet missing	sex cannot be clearly determined anthropologically	yes	no	-	yes	1 silver temple ring	-	-	-	no	-	-	-	-	-	-
NDW	Niederwünsch	51.35	11.8	Saxony-Anhalt	Germany	Eastern Germany	NDW160.A	Ind 2671:35389:3 a		SP
NDW	Niederwünsch	51.35	11.8	Saxony-Anhalt	Germany	Eastern Germany	NDW161.A	Ind 2671:35389:3 a		SP
NDW	Niederwünsch	51.35	11.8	Saxony-Anhalt	Germany	Eastern Germany	NDW162.A	Ind 2671:35389:3 a		SP
NDW	Niederwünsch	51.35	11.8	Saxony-Anhalt	Germany	Eastern Germany	NDW163.A	Ind 2671:35389:3 a		SP
NDW	Niederwünsch	51.35	11.8	Saxony-Anhalt	Germany	Eastern Germany	NDW164.A	Ind 2671:35114:1 a		SP
NDW	Niederwünsch	51.35	11.8	Saxony-Anhalt	Germany	Eastern Germany	NDW165.A	Ind 2671:35123:2 a	MÜLLER Grave 21	SP	WNW-ESE	1,43m	0,49m	0,51m	simple pit	no	yes	infans II (9-11 years old)	not determinable	supine	Hands missing, pelvis almost resolved (animal gait disorders), right lower leg and feet missing.	yes	no	-	yes	1 halved silver coin	-	-	-	no	-	-	-	-	-	-
NDW	Niederwünsch	51.35	11.8	Saxony-Anhalt	Germany	Eastern Germany	NDW166.A	Ind 2671:35388:1 a	MÜLLER Grave 97	SP	West-East	1,61m	0,67m	0,16m	simple pit	no	yes	mature (35-55 years old)	male	supine, hand snext to thighs	skull, right upper arm & right shoulder missing	no	no	-	no	-	-	-	-	no	-	-	-	-	-	-
NDW	Niederwünsch	51.35	11.8	Saxony-Anhalt	Germany	Eastern Germany	NDW167.A	Ind 2 (adult		SP
NDW	Niederwünsch	51.35	11.8	Saxony-Anhalt	Germany	Eastern Germany	NDW168.A	Ind 2671:35493:1 a		SP
NDW	Niederwünsch	51.35	11.8	Saxony-Anhalt	Germany	Eastern Germany	NDW169.A	Ind 2671:35503:1 a	MÜLLER Grave 168	SP	West-East	1,54m	0,31m	0,65m	simple pit, niche grave	no	yes	infans II (6-8 years old)	not determinable	supine, upper body disturbed, both humerus in situ, Ribs and clavicles dislocated, pelvis missing, left leg extended, right thigh no longer in situ, left lower leg suggests extended right leg, feet missing.	sex cannot be determined anthropologically	no	no	-	no	-	-	-	-	no	-	-	-	-	-	-
NDW	Niederwünsch	51.35	11.8	Saxony-Anhalt	Germany	Eastern Germany	NDW170.A	Ind 2671:35505:1 a		SP
NDW	Niederwünsch	51.35	11.8	Saxony-Anhalt	Germany	Eastern Germany	NDW171.A	Ind 2 (additional ind)		SP
NDW	Niederwünsch	51.35	11.8	Saxony-Anhalt	Germany	Eastern Germany	NDW172.A	Ind 2671:35510:1 a	MÜLLER Grave 172	SP	W/WNW-E/ESE	0,95m	0,35m	0,65m	simple pit	no	yes	infans I (4-6 years old)	not determinable	supine, Lower jaw dislocated, cranium disturbed, arms next to upper body, right upper arm missing, hands missing, legs in X-position, right fibula not in situ, feet missing	-	no	no	-	no	-	-	-	-	no	-	-	-	-	-	-
NDW	Niederwünsch	51.35	11.8	Saxony-Anhalt	Germany	Eastern Germany	NDW173.A	Ind 2671:35519:1 a	MÜLLER Grave 175	SP	W/WSW-E/ENE	1,9m	0,9m	0,63m	simple pit, niche grave	no	yes	adult (20-30 years old)	female	supine, skull+chest+pelvis disturbed, hands next to thighs, feet missing	skull missing	yes	no	-	no	-	-	-	-	no	-	-	-	-	-	Eggshells (chicken).
NDW	Niederwünsch	51.35	11.8	Saxony-Anhalt	Germany	Eastern Germany	NDW174.A	Ind 2671:35535:1 a	MÜLLER Grave 182	SP	WSW-ENE	not reconstructable	not reconstructable	0,45m	simple pit	no	yes	infans II (9-11 years old)	not determinable	supine, only upper body preserved, upper arms next to thorax	-	no	no	-	no	-	-	-	-	no	-	-	-	-	-	-
NDW	Niederwünsch	51.35	11.8	Saxony-Anhalt	Germany	Eastern Germany	NDW175.A	Ind 2671:35238:1 a	MÜLLER Grave 37	SP	West-East	2,3m	0,60m	0,78m	simple pit	no	yes	juvenile (18-21 years old)	male (probalby)	supine, Hands missing	fragmented skull	no	no	-	no	-	-	-	-	no	-	-	-	-	-	Dislocation burial. Secondary burial. Skeletal elements of the primary burial (sex female; age adult, 30-40 years) distributed in the backfill.
NDW	Niederwünsch	51.35	11.8	Saxony-Anhalt	Germany	Eastern Germany	NDW176.A	Ind 2671:35116:1 a	MÜLLER Grave 16	SP	West-East	1,23m	0,34m	0,10m	simple pit	no	yes	infans II (7-9 years old)	not determinable	supine	Only fragments of the skull and pelvis remain, only the left collarbone and a few ribs of the upper body are preserved; Arms, hands and feet missing, animal gait disorders in the upper body and lumbar region.	no	no	-	no	-	-	-	-	no	-	-	-	-	-	-
NDW	Niederwünsch	51.35	11.8	Saxony-Anhalt	Germany	Eastern Germany	NDW177.A	Ind 2671:35423:1 a	MÜLLER Grave 127	SP	W/WSW-E/ENE	1,69m	0,62m	0,34m	simple pit	no	yes	juvenile (12-15 years old)	not determinable	supine, ribs partially dislocated, forearms on pelvis, legs in V-position	feet missing, skull fragmented, shoulder area resolved	no	no	-	no	-	-	-	-	no	-	-	-	-	-	-
NDW	Niederwünsch	51.35	11.8	Saxony-Anhalt	Germany	Eastern Germany	NDW178.A	Ind 2671:35223:1 a	MÜLLER Grave 33	SP	W/WNW-E/ESE	1,34m	0,42m	0,11m	simple pit	no	yes	mature (40-60 years old)	female	upper body heavily disturbed by animal passages and modern soil interventions; skull and hands missing, lower jaw displaced (north of the grave) and upper arms not in situ; foot area disturbed		no	no	-	no	-	-	-	-	no	-	-	-	-	-	-
NDW	Niederwünsch	51.35	11.8	Saxony-Anhalt	Germany	Eastern Germany	NDW179.A	Ind 2671:35325:1 a	MÜLLER Grave 46	SP	W/WNW-E/ESE	2,45m	0,79m	0,75m	simple pit with head recess	no	no	mature (50-65 Jahre)	male	supine, Hands next to thighs		no	no	-	no	-	-	-	-	no	-	-	-	-	-	-
NDW	Niederwünsch	51.35	11.8	Saxony-Anhalt	Germany	Eastern Germany	NDW180.A	Ind 2671:35522:1 a	MÜLLER Grave 178	SP	W/WSW-E/ENE	2,10m	0,60m	1,10m	simple pit	no	yes	adult (30-45 years old)	female	supine, shoulders disturbed by animals, arms next to upper body,	skull fragmented, right forearm & hand missing, right upper leg missing	no	no	-	no	-	-	-	-	no	-	-	-	-	-	-
NDW	Niederwünsch	51.35	11.8	Saxony-Anhalt	Germany	Eastern Germany	NDW181.A	Ind 2671:35543:1 a		SP
NDW	Niederwünsch	51.35	11.8	Saxony-Anhalt	Germany	Eastern Germany	NDW182.A	Ind 2671:35420:1 a	MÜLLER Grave 124	SP	West-East	1,30m	0,61m	0,20m	simple pit	no	yes	infans II (8-11 years old)	not determinable	supine, right Humerus in situ, left forearme on pelvis, legs in X-position,	sex cannot be determined anthropologically; feet, right forear & hands missing; ribcage completely resolved, deformed skull	yes	no	-	no	-	-	-	-	no	-	-	1 animal tooth (pig) from the backfill.	-	-	-
NDW	Niederwünsch	51.35	11.8	Saxony-Anhalt	Germany	Eastern Germany	NDW183.A	Ind 2671:35426:1 a	MÜLLER Grave 130	SP	West-East	2,12m	0,64m	0,64m	simple pit	yes	no	1: adult (30-40 years old) // 2: neonate	1: female // 2: not determinable	supine, right arm next to thorax, right hand next to thigh, left forearm & hand on sacrum, legs in X-postion; Remains of an infant burial (neonate) next to lower legs	right foot missing	yes	no	-	yes	1 silver temple ring, 2 bronze bar finger ring	-	-	-	-	-	-	-	-	-	-
NDW	Niederwünsch	51.35	11.8	Saxony-Anhalt	Germany	Eastern Germany	NDW184.A	Ind 2671:35161:1 a	MÜLLER Grave 30	SP	West-East	2,42m	0,69m	0,39m	simple pit	no	no	adult (35-45 years old)	male	supine	-	no	no	-	no	-	-	-	-	no	-	-	-	-	-	-
NDW	Niederwünsch	51.35	11.8	Saxony-Anhalt	Germany	Eastern Germany	NDW185.A	Ind 2 (child		SP
NDW	Niederwünsch	51.35	11.8	Saxony-Anhalt	Germany	Eastern Germany	NDW186.A	Ind 2671:35461:1 a	MÜLLER Grave 153	SP	W/WNW-E/ESE	1,86m	0,67m	0,24m	simple pit, niche grave	no	yes	mature (45-60 years old)	not determinable	supine, Wirbelsäule und Rippen teils disloziert, Arme nebenOberkörper, Hände fehlen, Becken teils aufgelöst, Beine in X-Stellung, rechter Unterschenkel nicht in situ, Füße fehlen.	sex cannot be determined anthropologically	no	no	-	no	-	-	-	-	no	-	-	-	-	-	-
NDW	Niederwünsch	51.35	11.8	Saxony-Anhalt	Germany	Eastern Germany	NDW187.A	Ind 2671:35393:1 a	MÜLLER Grave 101	SP	WNW-ESE	1,66m	0,35m	0,14m	simple pit	no	yes	juvenile (17-22 years old)	not determinable	supine, legs in x-position	skull fragmented, facial skull destroyed; shoulders, ribcage & pelvis disintegrated and disturbed, humerus present but dislocated, forearm, feet & hands missing	no	no	-	no	-	-	-	-	no	-	-	-	-	-	-
NDW	Niederwünsch	51.35	11.8	Saxony-Anhalt	Germany	Eastern Germany	NDW188.A	Ind 2671:35408:1 a	MÜLLER Grave 113	SP	West-East	1,44m	0,67m	0,07m	simple pit	no	no	adult (25-80 yeras old)	female (probably)	supine, upper body & pelvis almost completely resolved, skull fragmented, arms missing, legs in x-position, feet missing	Sex anthropologically rather female, based on secondary evidence female; age adult (25-80 years)	no	no	-	no	-	-	-	-	no	-	-	-	-	-	-
NDW	Niederwünsch	51.35	11.8	Saxony-Anhalt	Germany	Eastern Germany	NDW189.A	Ind 2671:35419:1 a	MÜLLER Grave 123	SP	W/WNW-E/ESE	1,67m	0,55m	0,11m	simple pit	no	no	infans II (8-10 years old)	not determinable	Only a few ribs, pelvic fragments and long bone fragments, probably in an extended supine position	-	no	no	-	no	-	-	-	-	no	-	-	-	-	-	-
NDW	Niederwünsch	51.35	11.8	Saxony-Anhalt	Germany	Eastern Germany	NDW190.A	Ind 2671:35427:1 a	MÜLLER Grave 131	SP	W/WNW-E/ESE	not reconstructable	not reconstructable	0,40m	simple pit, disturbed by MÜLLER Grave 130, only one corner preserve	no	yes	infans II (7-9 years old)	female (probably)	No bone preservation	sex cannot be determined anthropologically, determined by finds instead	yes	no	-	yes	1 strap finger ring, found in the backfill of Grave 130	-	-	-	no	-	-	-	-	-	-
NDW	Niederwünsch	51.35	11.8	Saxony-Anhalt	Germany	Eastern Germany	NDW191.A	Ind 2671:35415:2 a	MÜLLER Grave 119	SP	West-East	2,13m	0,71m	0,47m	simple pit	no	no	mature (45-60 years old)	female	supine, arm next to thorax, legs in v-position	-	yes	no	-	yes	2 silver temple rings	-	-	-	no	-	-	-	-	-	-
NDW	Niederwünsch	51.35	11.8	Saxony-Anhalt	Germany	Eastern Germany	NDW192.A	Ind 2671:35532:1 a	MÜLLER Grave 180	SP	West-East	1,78m	0,67m	0,65m	simple pit, charred remains of a wooden grave cover	no	yes	mature (40-55 years old)	female	supine, arms next to thorax, hands next to thihs	-	yes	no	-	yes	1 silver temple ring	-	-	-	no	-	-	-	-	-	-
NDW	Niederwünsch	51.35	11.8	Saxony-Anhalt	Germany	Eastern Germany	NDW193.A	Ind 2671:35428:1 a	MÜLLER Grave 132	SP	West-East	1,27m	0,43m	0,12m	simple pit	no	no	adult (30-70 years old)	not determinable	supine, legs in x-position	skull+thorax+feet missing, pelvis + lower leg fragmented	no	no	-	no	-	-	-	-	no	-	-	-	-	-	-
NDW	Niederwünsch	51.35	11.8	Saxony-Anhalt	Germany	Eastern Germany	NDW194.A	Ind 2671:35110:2 a	MÜLLER Grave 12	SP	W/WNW-E/ESE	1,52m	0,51m	0,41m	simple pit	no	yes	mature (35-55 years old)	female	supine, Hands on thighs	thorax almost completely resolved	yes	no	-	yes	1 bronze Finger ring	-	-	-	no	-	-	-	-	-
NDW	Niederwünsch	51.35	11.8	Saxony-Anhalt	Germany	Eastern Germany	NDW195.A	Ind 2671:35482:1 a	MÜLLER Grave 159	SP	W/WSW-E/ENE	not reconstructable	not reconstructable	0,28m	simple pit with coffin traces	no	yes	juvenile (14-17 years old)	not determinable	supine, upper body missing, hands next to thighs, legs in x-position, foot area disturbed	sex cannot be determined anthropologically	no	no	-	no	-	-	-	-	no	-	-	-	-	-	-
NDW	Niederwünsch	51.35	11.8	Saxony-Anhalt	Germany	Eastern Germany	NDW196.A	Ind 2671:35559:1 a	MÜLLER Grave 184	SP	West-East	1,82m	0,91m	0,28m	simple pit	no	yes	mature (40-60 years old)	female	supine, Facial skull disturbed, shoulder areas and parts of the thorax dissolved, arms lying stretched next to the upper body, hands missing, legs in a narrow X-position, feet no longer present.	-	no	no	-	no	-	-	-	-	no	-	-	-	-	-	-
NDW	Niederwünsch	51.35	11.8	Saxony-Anhalt	Germany	Eastern Germany	NDW197.A	Ind 2671:35506:1 a		SP
NDW	Niederwünsch	51.35	11.8	Saxony-Anhalt	Germany	Eastern Germany	NDW198.A	Ind 2671:35333:1 a	MÜLLER Grave 53	SP	W/WNW-E/ESE	2,09m	0,55m	0,51m	simple pit	no	no	mature (35-50 years old)	male	supine, hands next to thighs, At the level of the skull (planum 4), the remains of a charred wooden cover lie above it (0.25 m below planum 1); planum 5: anthropomorphic grave pit, rectangular head recess;	-	no	no	-	no	-	-	-	-	no	-	-	-	-	-	Secondary burial. Dislocation burial. Above the burial, pack-like bone concentration of the primary burial (sex rather male; age adult + , 30-60 years). Above the components of the primary burial grave 166 in superposition.
NDW	Niederwünsch	51.35	11.8	Saxony-Anhalt	Germany	Eastern Germany	NDW199.A	Ind 2671:35405:1 a	MÜLLER Grave 110	SP	West-East	2,28m	0,74m	0,15m	simple pit	no	yes	mature (40-65 years old)	female (probably)	cranium damaged, shoulder and cervical spine almost completely resolved, arms next to the upper body (partly not in situ), legs X-position, feet missing	sex cannot be determined anthropologically, determined by finds instead	yes	no	-	yes	1 fragmented silver strap finger ring, 2 bronze bar finger ring	-	-	-	no	-	-	-	-	-	-
NDW	Niederwünsch	51.35	11.8	Saxony-Anhalt	Germany	Eastern Germany	NDW200.A	Ind 2671:30122:00001 a		SP

## Sheet: S6
Table S6. Archaeological context data for VEM.
Site ID	Site	Latitude (approx)	Longitude (approx)	Province	Political Entity	Study Transect	Genetic ID	Archaeological ID	Other ID	Time Period	Orientation	Length	Width	Depth	Structure (simple pit, coffin, stone covering, brick structure, posthole structure, etc.)	Double burial? (Yes/No)	Disturbed? (Yes/No)	Age	Sex	Body position (supine, frog position, hands on pelvis, etc.)	Anthropology note (deformed skull, sign of trauma or disease, etc.)	Grave goods present? (Yes/No)	rich or poor? (High status/low status)	Brooch present? (Yes/No)	Brooch	Jewellery/Beads present? (Yes/No)	Jewellery	Beads (material, number and fucntion)	Buckle (material and function, i.e. belt, pouch, etc.)	Mounts/belt elements	Weapon present? (Yes/No)	Weapon	Riding equipment	Animal bone	Vessel (pottery, glass, etc.)	Tools (comb, spindle-whorl, knife, etc.)	Other
VEM	Velim	43.88	15.72	Zadar	Croatia	Northwestern Balkan	VEM001.A	Velim Gr 5		SP	West-East				A grave built on a square plan made from amorphous stones arranged in irregular rows. The headboard and footboard are each made from a larger stone slab. The bottom of the grave consists of compacted earth and the grave is covered with irregular stone slabs.	no	no	45-50	male	supine	3 antemortem blunt force cranial fractures all on left parietal bone	yes	intermediate status	no	no	no	no	no	no	no	no	no	no	yes, right humerus of small cow with cut marks	1 ceramic vessel	1 iron knife, and 1 unidentified piece of iron	no
VEM	Velim	43.88	15.72	Zadar	Croatia	Northwestern Balkan	VEM002.A	Velim Gr 10		SP	West-East				A grave built on a square plan made from amorphous stones arranged in irregular rows. The headboard and footboard are each made from a larger stone slab. The bottom of the grave consists of compacted earth and the grave is covered with irregular stone slabs.	no	no	40-45	female	supine	no evidence of pathology or trauma	no	low status	no	no	no	no	no	no	no	no	no	no	no	no	no	no
VEM	Velim	43.88	15.72	Zadar	Croatia	Northwestern Balkan	VEM003.A	Velim Gr 12		SP	West-East				A grave built on a square plan made from amorphous stones arranged in irregular rows. The bottom of the grave consists of compacted earth and the grave is covered with irregular stone slabs.	no	no	40-45	male	supine	4 antemortem rib fractures on left side of the body	yes	intermediate status	no	no	no	no	no	no	no	no	no	no	no	1 ceramic vessel	1 iron knife	no
VEM	Velim	43.88	15.72	Zadar	Croatia	Northwestern Balkan	VEM004.A	Velim Gr 13		SP	West-East				A grave built on a square plan made from amorphous stones arranged in irregular rows. The headboard and footboard are each made from a larger stone slab. The bottom of the grave consists of compacted earth and the grave is covered with irregular stone slabs.	no	no	35-40	female	supine	no evidence of pathology or trauma	yes	intermediate status	no	no	no	no	no	no	no	no	no	no	no	1 ceramic vessel	1 iron knife	no
VEM	Velim	43.88	15.72	Zadar	Croatia	Northwestern Balkan	VEM005.A	Velim Gr 14		SP	West-East				A grave built on a square plan made from amorphous stones arranged in irregular rows. The headboard and footboard are each made from a larger stone slab. The bottom of the grave consists of compacted earth and the grave is covered with irregular stone slabs.	no	no	45-50	female	supine	5 antemortem fractures on 1) and 2) both nasal bones, 3) right ulna, 4) right radius, and 5) left ulna. There is alos bilateral osteochondritis dissecans on both patellae.	yes	intermediate status	no	no	no	no	no	no	no	no	no	no	no	no	several unidentified pieces of iron	no
VEM	Velim	43.88	15.72	Zadar	Croatia	Northwestern Balkan	VEM006.A	Velim Gr 17		SP	West-East				A grave built on a square plan made from amorphous stones arranged in irregular rows. The headboard and footboard are each made from a larger stone slab. The bottom of the grave consists of flat stones and the grave is covered with irregular stone slabs.	no	no	60+	male	supine	no evidence of pathology or trauma	no	low status	no	no	no	no	no	no	no	no	no	no	no	no	no	no
VEM	Velim	43.88	15.72	Zadar	Croatia	Northwestern Balkan	VEM007.A	Velim Gr 18		SP	West-East				A grave built on a square plan made from amorphous stones arranged in irregular rows. The bottom of the grave consists of compacted earth and the grave is covered with irregular stone slabs.	no	no	30-35	male	supine	1 antemortem fracture on left ulna	yes	intermediate status	no	no	no	no	no	no	no	no	no	no	yes, left femur of pig	1 ceramic vessel	1 iron knife	no
VEM	Velim	43.88	15.72	Zadar	Croatia	Northwestern Balkan	VEM008.A	Velim Gr 19		SP	West-East				A grave built on a square plan made from amorphous stones arranged in irregular rows. The headboard and footboard are each made from a larger stone slab. The bottom of the grave consists of compacted earth and the grave is covered with irregular stone slabs.	no	no	45-50	male	supine	3 antemortem rib fractures on right side of the body	yes	intermediate status	no	no	no	no	no	no	no	no	no	no	no	1 ceramic vessel	no	no
VEM	Velim	43.88	15.72	Zadar	Croatia	Northwestern Balkan	VEM009.A	Velim Gr 22		SP	West-East				A grave built on a square plan made from amorphous stones arranged in irregular rows. The headboard and footboard are each made from a larger stone slab. The bottom of the grave consists of flat stones and the grave is covered with irregular stone slabs.	no	no	35-40	male	supine	3 perimortem cutting injuries on: a) right scapula; b)2nd thoracic vertebra; and 3) left first rib	no	low status	no	no	no	no	no	no	no	no	no	no	no	no	no	no
VEM	Velim	43.88	15.72	Zadar	Croatia	Northwestern Balkan	VEM010.A	Velim Gr 23		SP	West-East				A grave built on a square plan made from amorphous stones arranged in irregular rows. The headboard and footboard are each made from a larger stone slab. The bottom of the grave consists of compacted earth and the grave is covered with irregular stone slabs.	no	no	30-35	female	supine	1 antemortem fracture on second right rib	yes	intermediate status	no	no	no	no	no	no	no	no	no	no	no	no	1 iron knife	no
VEM	Velim	43.88	15.72	Zadar	Croatia	Northwestern Balkan	VEM011.A	Velim Gr 24		SP	West-East				A grave built on a square plan made from amorphous stones arranged in irregular rows. The headboard and footboard are each made from a larger stone slab. The bottom of the grave consists of compacted earth and the grave is covered with irregular stone slabs.	no	no	30-35	female	supine	no evidence of pathology or trauma	yes	intermediate status	no	no	no	no	no	no	no	no	no	no	no	no	1 iron knife	no
VEM	Velim	43.88	15.72	Zadar	Croatia	Northwestern Balkan	VEM012.A	Velim Gr 26		SP	West-East				A grave built on a square plan made from amorphous stones arranged in irregular rows. The headboard and footboard are each made from a larger stone slab. The bottom of the grave consists of flat stones and the grave is covered with irregular stone slabs.	no	no	50-55	female	supine	complete bilateral spondylolysis on 4th and 5th lumbar vertebrae	yes	intermediate status	no	no	yes	yes	4 glass beads	no	no	no	no	no	no	1 ceramic vessel	no	no
VEM	Velim	43.88	15.72	Zadar	Croatia	Northwestern Balkan	VEM013.A	Velim Gr 31		SP	West-East				A grave built on a square plan made from amorphous stones arranged in irregular rows. The bottom of the grave consists of compacted earth and the grave is covered with irregular stone slabs.	no	no	50-55	male	supine	1 large antemortem cutting injury to left parietal and left temporal bone	yes	intermediate status	no	no	no	no	no	no	no	no	no	no	no	no	1 iron knife	no
VEM	Velim	43.88	15.72	Zadar	Croatia	Northwestern Balkan	VEM014.A	Velim Gr 32		SP	West-East				Inhumation in a simple pit covered by irregular stone slabs	no	no	35-40	female	supine	no evidence of pathology or trauma	no	low status	no	no	no	no	no	no	no	no	no	no	no	no	no	no
VEM	Velim	43.88	15.72	Zadar	Croatia	Northwestern Balkan	VEM015.A	Velim Gr 35		SP	West-East				A grave built on a square plan made from amorphous stones arranged in irregular rows. The headboard and footboard are each made from a larger stone slab. The bottom of the grave consists of compacted earth and the grave is covered with irregular stone slabs.	no	no	25-30	male	supine	no evidence of pathology or trauma	yes	intermediate status	no	no	no	no	no	no	no	no	no	no	no	2 ceramic vessels	1 iron knife	no
VEM	Velim	43.88	15.72	Zadar	Croatia	Northwestern Balkan	VEM016.A	Velim Gr 40		SP	West-East				A grave built on a square plan made from amorphous stones arranged in irregular rows. The headboard and footboard are each made from a larger stone slab. The bottom of the grave consists of compacted earth and the grave is covered with irregular stone slabs.	no	no	30-35	male	supine	1 antemortem fracture on distal left tibia, active periostitis on pleural sides of 4 right ribs - possible pneumonia or tuberculosis	yes	high status	no	no	no	no	no	no	no	yes	1 iron arrow head	no	yes, left cow humerus and cow tooth	2 ceramic vessels	1 iron knife	3 small pieces of flint
VEM	Velim	43.88	15.72	Zadar	Croatia	Northwestern Balkan	VEM017.A	Velim Gr 41		SP	West-East				A grave built on a square plan made from amorphous stones arranged in irregular rows. The bottom of the grave consists of flat stones and the grave is covered with irregular stone slabs.	no	no	35-40	female	supine	complete bilateral spondylolysis on 5th lumbar vertebrae	yes	intermediate status	no	no	no	no	no	no	no	no	no	no	no	1 ceramic vessel	1 iron knife	no
VEM	Velim	43.88	15.72	Zadar	Croatia	Northwestern Balkan	VEM018.A	Velim Gr 42		SP	West-East				A grave built on a square plan made from amorphous stones arranged in irregular rows. The headboard and footboard are each made from a larger stone slab. The bottom of the grave consists of flat stones and the grave is covered with irregular stone slabs.	no	no	30-35	male	supine	1 antemortem blunt force cranial fracture, 2 antemortem fractures od thoracic vertebrae numbers 5 and 6 resulting in severe scoliosis	yes	intermediate status	no	no	no	no	no	no	no	no	no	no	no	no	1 iron knife	no
VEM	Velim	43.88	15.72	Zadar	Croatia	Northwestern Balkan	VEM019.A	Velim Gr 43		SP	West-East				A grave built on a square plan made from amorphous stones arranged in irregular rows. The headboard and footboard are each made from a larger stone slab. The bottom of the grave consists of compacted earth and the grave is covered with irregular stone slabs.	no	no	25-30	male	supine	no evidence of pathology or trauma	yes	high status	no	no	no	no	no	no	no	no	no	no	no	2 ceramic vessels	1 iron knife	3 small pieces of flint
VEM	Velim	43.88	15.72	Zadar	Croatia	Northwestern Balkan	VEM020.A	Velim Gr 44		SP	West-East				A grave built on a square plan made from amorphous stones arranged in irregular rows. The bottom of the grave consists of compacted earth and the grave is covered with irregular stone slabs.	no	no	60+	female	supine	1 antemortem fracture on left nasal bone, completet bilateral spondylolisis on 4th lumbar vertebra	yes	high status	no	no	yes	yes	7 glass beads	no	no	no	no	no	no	no	no	1 spiral pin holder made of bone
VEM	Velim	43.88	15.72	Zadar	Croatia	Northwestern Balkan	VEM021.A	Velim Gr 46		SP	West-East				A grave built on a square plan made from amorphous stones arranged in irregular rows. The headboard and footboard are each made from a larger stone slab. The bottom of the grave consists of compacted earth and the grave is covered with irregular stone slabs.	no	no	30-35	male	supine	no evidence of pathology or trauma	yes	high status	no	no	no	no	no	yes, iron belt buckle	no	no	no	no	no	no	1 iron knife, 1 flint knife, several unidentified pieces of iron	3 small pieces of flint
VEM	Velim	43.88	15.72	Zadar	Croatia	Northwestern Balkan	VEM022.A	Velim Gr 48		SP	West-East				A grave built on a square plan made from amorphous stones arranged in irregular rows. The headboard and footboard are each made from a larger stone slab. The bottom of the grave consists of compacted earth and the grave is covered with irregular stone slabs.	no	no	40-45	male	supine	no evidence of pathology or trauma	yes	intermediate status	no	no	no	no	no	no	no	no	no	no	no	no	1 iron knife	no
VEM	Velim	43.88	15.72	Zadar	Croatia	Northwestern Balkan	VEM023.A	Velim Gr 49		SP	West-East				A grave built on a square plan made from amorphous stones arranged in irregular rows. The headboard and footboard are each made from a larger stone slab. The bottom of the grave consists of compacted earth and the grave is covered with irregular stone slabs.	no	no	40-45	female	supine	1 antemortem blunt force cranial fracture	no	low status	no	no	no	no	no	no	no	no	no	no	no	no	no	no
VEM	Velim	43.88	15.72	Zadar	Croatia	Northwestern Balkan	VEM024.A	Velim Gr 53		SP	West-East				A grave built on a square plan made from amorphous stones arranged in irregular rows. The headboard and footboard are each made from a larger stone slab. The bottom of the grave consists of compacted earth and the grave is covered with irregular stone slabs.	no	no	50-55	male	supine	4 antemortem fractures on: 1) and 2) both nasal bones; 3) right ulna and 4) right radius	no	low status	no	no	no	no	no	no	no	no	no	no	no	no	no	no
VEM	Velim	43.88	15.72	Zadar	Croatia	Northwestern Balkan	VEM025.A	Velim Gr 54		SP	West-East				A grave built on a square plan made from amorphous stones arranged in irregular rows. The headboard and footboard are each made from a larger stone slab. The bottom of the grave consists of flat stones and the grave is covered with irregular stone slabs.	no	no	40-45	male	supine	4 antemortem fractures on : 1) + 2) both nasal bones; 3) left distal radius and 4) left os lunate (in wrist).	no	low status	no	no	no	no	no	no	no	no	no	no	no	no	no	no
VEM	Velim	43.88	15.72	Zadar	Croatia	Northwestern Balkan	VEM026.A	Velim Gr 57		SP	West-East				Inhumation in a simple pit covered by irregular stone slabs	no	no	30-35	female	supine	complete bilateral spondylolysis on 5th lumbar vertebra	no	low status	no	no	no	no	no	no	no	no	no	no	no	no	no	no
VEM	Velim	43.88	15.72	Zadar	Croatia	Northwestern Balkan	VEM027.A	Velim Gr 58		SP	West-East				A grave built on a square plan made from amorphous stones arranged in irregular rows. The headboard and footboard are each made from a larger stone slab. The bottom of the grave consists of compacted earth and the grave is covered with irregular stone slabs.	no	no	30-35	male	supine	no evidence of pathology or trauma	no	low status	no	no	no	no	no	no	no	no	no	no	no	no	no	no
VEM	Velim	43.88	15.72	Zadar	Croatia	Northwestern Balkan	VEM028.A	Velim Gr 62		SP	West-East				Inhumation in a simple pit covered by irregular stone slabs	no	no	30-35	female	supine	no evidence of pathology or trauma	no	low status	no	no	no	no	no	no	no	no	no	no	no	no	no	no
VEM	Velim	43.88	15.72	Zadar	Croatia	Northwestern Balkan	VEM029.A	Velim Gr 63		SP	West-East				Inhumation in a simple pit covered by irregular stone slabs	no	no	13-15	subadult	supine	severe, active endocranial periostitis on occipital and left parietal bone	no	low status	no	no	no	no	no	no	no	no	no	no	no	no	no	no
VEM	Velim	43.88	15.72	Zadar	Croatia	Northwestern Balkan	VEM030.A	Velim Gr 64		SP	West-East				A grave built on a square plan made from amorphous stones arranged in irregular rows. The headboard and footboard are each made from a larger stone slab. The bottom of the grave consists of flat stones and the grave is covered with irregular stone slabs.	no	no	30-35	female	supine	no evidence of pathology or trauma	no	low status	no	no	no	no	no	no	no	no	no	no	no	no	no	no
VEM	Velim	43.88	15.72	Zadar	Croatia	Northwestern Balkan	VEM031.A	Velim Gr 65		SP	West-East				A grave built on a square plan made from amorphous stones arranged in irregular rows. The headboard and footboard are each made from a larger stone slab. The bottom of the grave consists of compacted earth and the grave is covered with irregular stone slabs.	no	no	50-55	female	supine	no evidence of pathology or trauma	no	low status	no	no	no	no	no	no	no	no	no	no	no	no	no	no
VEM	Velim	43.88	15.72	Zadar	Croatia	Northwestern Balkan	VEM032.A	Velim Gr 66		SP	West-East				Inhumation in a simple pit covered by irregular stone slabs	no	no	40-45	male	supine	no evidence of pathology or trauma	no	low status	no	no	no	no	no	no	no	no	no	no	no	no	no	no
VEM	Velim	43.88	15.72	Zadar	Croatia	Northwestern Balkan	VEM033.A	Velim Gr 67		SP	West-East				A grave built on a square plan made from amorphous stones arranged in irregular rows. The headboard and footboard are each made from a larger stone slab. The bottom of the grave consists of flat stones and the grave is covered with irregular stone slabs.	no	no	40-45	male	supine	1 antemortem fracture on left talus, osteochondritis dissecans on distal left femur	yes	intermediate status	no	no	no	no	no	no	no	no	no	no	no	no	1 iron knife	no
VEM	Velim	43.88	15.72	Zadar	Croatia	Northwestern Balkan	VEM034.A	Velim Gr 72		SP	West-East				Inhumation in a simple pit covered by irregular stone slabs	no	no	6,5 - 8,5	subadult	supine	no evidence of pathology or trauma	no	low status	no	no	no	no	no	no	no	no	no	no	no	no	no	no
VEM	Velim	43.88	15.72	Zadar	Croatia	Northwestern Balkan	VEM035.A	Velim Gr 73		SP	West-East				A grave built on a square plan made from amorphous stones arranged in irregular rows. The headboard and footboard are each made from a larger stone slab. The bottom of the grave consists of flat stones and the grave is covered with irregular stone slabs.	no	no	55-60	male	supine	4 antemortem fractures on: 1) left scapula, 2) left distral ulna, 3) left distal radius and 4) 7th thoracic vertebra	no	low status	no	no	no	no	no	no	no	no	no	no	no	no	no	no
VEM	Velim	43.88	15.72	Zadar	Croatia	Northwestern Balkan	VEM036.A	Velim Gr 75		SP	West-East				A grave built on a square plan made from amorphous stones arranged in irregular rows. The headboard and footboard are each made from a larger stone slab. The bottom of the grave consists of flat stones and the grave is covered with irregular stone slabs.	no	no	10,5 - 12,5	subadult	supine	severe active periostitis on left tibia	yes	intermediate status	no	no	no	no	no	no	no	no	no	no	yes, cow tooth	no	2 unidentified pieces of iron	no
VEM	Velim	43.88	15.72	Zadar	Croatia	Northwestern Balkan	VEM037.A	Velim Gr 82		SP	West-East				A grave built on a square plan made from amorphous stones arranged in irregular rows. The headboard and footboard are each made from a larger stone slab. The bottom of the grave consists of compacted earth and the grave is covered with irregular stone slabs.	no	no	30-35	female	supine	no evidence of pathology or trauma	yes	intermediate status	no	no	no	no	no	no	no	no	no	no	no	3 fragments of pottery	no	no
VEM	Velim	43.88	15.72	Zadar	Croatia	Northwestern Balkan	VEM038.A	Velim Gr 85		SP	West-East				A grave built on a square plan made from amorphous stones arranged in irregular rows. The headboard and footboard are each made from a larger stone slab. The bottom of the grave consists of compacted earth and the grave is covered with irregular stone slabs.	no	no	40-45	male	supine	severe ankylosing spondylitis -his whole spine is fused into 3 blocks of vertebrae and most of his ribs are also fused with the corresponding vertebrae	no	low status	no	no	no	no	no	no	no	no	no	no	no	no	no	no
VEM	Velim	43.88	15.72	Zadar	Croatia	Northwestern Balkan	VEM039.A	Velim Gr 89		SP	south-north				Inhumation in a simple pit covered by irregular stone slabs	no	no	30-35	female	supine	no evidence of pathology or trauma	no	low status	no	no	no	no	no	no	no	no	no	no	no	no	no	no
VEM	Velim	43.88	15.72	Zadar	Croatia	Northwestern Balkan	VEM040.A	Velim Gr 91		SP	West-East				A grave built on a square plan made from amorphous stones arranged in irregular rows. The headboard and footboard are each made from a larger stone slab. The bottom of the grave consists of compacted earth and the grave is covered with irregular stone slabs.	no	no	35-40	female	supine	no evidence of pathology or trauma	no	low status	no	no	no	no	no	no	no	no	no	no	no	no	no	no
VEM	Velim	43.88	15.72	Zadar	Croatia	Northwestern Balkan	VEM041.A	Velim Gr 92		SP	West-East				A grave built on a square plan made from amorphous stones arranged in irregular rows. The headboard and footboard are each made from a larger stone slab. The bottom of the grave consists of compacted earth and the grave is covered with irregular stone slabs.	no	no	5,5-7,5	subadult	supine	no evidence of pathology or trauma	no	low status	no	no	no	no	no	no	no	no	no	no	no	no	no	no
VEM	Velim	43.88	15.72	Zadar	Croatia	Northwestern Balkan	VEM042.A	Velim Gr 95		SP	West-East				A grave built on a square plan made from amorphous stones arranged in irregular rows. The headboard and footboard are each made from a larger stone slab. The bottom of the grave consists of compacted earth and the grave is covered with irregular stone slabs.	no	no	45-50	female	supine	no evidence of pathology or trauma	yes	intermediate status	no	no	no	no	no	no	no	no	no	no	no	no	1 iron knife	no
VEM	Velim	43.88	15.72	Zadar	Croatia	Northwestern Balkan	VEM043.A	Velim Gr 96		SP	West-East				A grave built on a square plan made from amorphous stones arranged in irregular rows. The headboard and footboard are each made from a larger stone slab. The bottom of the grave consists of compacted earth and the grave is covered with irregular stone slabs.	no	no	30-35	male	supine	1 antemortem fracture on distal left tibia	yes	high status	no	no	no	no	no	no	no	yes	1 iron arrow head	no	no	1 ceramic vessel	1 iron knife	3 small pieces of flint
VEM	Velim	43.88	15.72	Zadar	Croatia	Northwestern Balkan	VEM044.A	Velim Gr 97		SP	West-East				A grave built on a square plan made from amorphous stones arranged in irregular rows. The headboard and footboard are each made from a larger stone slab. The bottom of the grave consists of compacted earth and the grave is covered with irregular stone slabs.	no	no	25-30	female	supine	1 antemortem fracture on distal left ulna	yes	intermediate status	no	no	no	no	no	no	no	no	no	no	no	1 ceramic vessel	no	no
VEM	Velim	43.88	15.72	Zadar	Croatia	Northwestern Balkan	VEM045.A	Velim Gr 98		SP	West-East				A grave built on a square plan made from amorphous stones arranged in irregular rows. The headboard and footboard are each made from a larger stone slab. The bottom of the grave consists of compacted earth and the grave is covered with irregular stone slabs.	no	no	35-40	female	supine	no evidence of pathology or trauma	yes	high status	no	no	no	no	no	no	no	no	no	no	yes left femur of small pig	1 ceramic vessel	1 iron knife	no
VEM	Velim	43.88	15.72	Zadar	Croatia	Northwestern Balkan	VEM046.A	Velim Gr 99		SP	West-East				A grave built on a square plan made from amorphous stones arranged in irregular rows. The headboard and footboard are each made from a larger stone slab. The bottom of the grave consists of compacted earth and the grave is covered with irregular stone slabs.	no	no	35-40	female	supine	no evidence of pathology or trauma	yes	high status	no	no	no	no	no	no	no	no	no	no	yes right femur of small pig	1 ceramic vessel	1 iron knife	no
VEM	Velim	43.88	15.72	Zadar	Croatia	Northwestern Balkan	VEM047.A	Velim Gr 102		SP	West-East				A grave built on a square plan made from amorphous stones arranged in irregular rows. The headboard and footboard are each made from a larger stone slab. The bottom of the grave consists of flat stones and the grave is covered with irregular stone slabs.	no	no	30-35	female	supine	3 antemortem fractures on: 1) and 2) both nasal bones; 3) left parietal bone on skull	yes	high status	no	no	no	no	no	no	no	no	no	no	no	2 ceramic vessels	1 spindle-whorl	no
VEM	Velim	43.88	15.72	Zadar	Croatia	Northwestern Balkan	VEM048.A	Velim Gr 105		SP	West-East				A grave built on a square plan made from amorphous stones arranged in irregular rows. The headboard and footboard are each made from a larger stone slab. The bottom of the grave consists of compacted earth and the grave is covered with irregular stone slabs.	no	no	30-35	male	supine	no evidence of pathology or trauma	yes	high status	no	no	no	no	no	no	no	no	no	no	no	1 ceramic vessel	1 iron knife	no
VEM	Velim	43.88	15.72	Zadar	Croatia	Northwestern Balkan	VEM049.A	Velim Gr 108		SP	West-East				A grave built on a square plan made from amorphous stones arranged in irregular rows. The headboard and footboard are each made from a larger stone slab. The bottom of the grave consists of flat stones and the grave is covered with irregular stone slabs.	no	no	40-45	male	supine	no evidence of pathology or trauma	yes	high status	no	no	no	no	no	yes, iron belt buckle	no	no	no	no	no	no	1 iron knife	2 small pieces of flint
VEM	Velim	43.88	15.72	Zadar	Croatia	Northwestern Balkan	VEM050.A	Velim Gr 109		SP	West-East				A grave built on a square plan made from amorphous stones arranged in irregular rows. The headboard and footboard are each made from a larger stone slab. The bottom of the grave consists of flat stones and the grave is covered with irregular stone slabs.	no	no	25-30	female	supine	complete bilateral spondylolysis on 4th lumbar vertebra	yes	high status	no	no	no	no	no	no	no	no	no	no	yes right femur of small pig	1 ceramic vessel	1 iron knife	no
VEM	Velim	43.88	15.72	Zadar	Croatia	Northwestern Balkan	VEM051.A	Velim Gr 112		SP	north-south				Inhumation in a simple pit covered by irregular stone slabs	no	no	40-45	male	supine	5 antemortem fractures on: 1) right 4th rib, 2) left distral humerus, 3) left proximal radius, 4) left proximal ulna and 5) left distal ulna. Also has Klippel-Feil syndrome - fused cervical vertebrae from the fifth to the seventh cervical vertebrae	yes	high status	no	no	no	no	no	no	no	no	no	no	no	2 ceramic vessels	1 iron knife	one small perforated bronze qudratic pendant
VEM	Velim	43.88	15.72	Zadar	Croatia	Northwestern Balkan	VEM052.A	Velim Gr 113		SP	West-East				A grave built on a square plan made from amorphous stones arranged in irregular rows. The headboard and footboard are each made from a larger stone slab. The bottom of the grave consists of compacted earth and the grave is covered with irregular stone slabs.	no	no	40-45	male	supine	8 antemortem fractures on : 1) right nasal bone 2)- 6) five right ribs 7) one left rib, and 8) left distal ulna	yes	intermediate status	no	no	no	no	no	no	no	no	no	no	no	no	1 iron knife	no
VEM	Velim	43.88	15.72	Zadar	Croatia	Northwestern Balkan	VEM053.A	Velim Gr 114		SP	West-East				A grave built on a square plan made from amorphous stones arranged in irregular rows. The headboard and footboard are each made from a larger stone slab. The bottom of the grave consists of compacted earth and the grave is covered with irregular stone slabs.	no	no	35-40	female	supine	1 antemortem fracture on: 1) fifth right metacarpal bone. Also has unilateral spondylolysis on fifth lumbar vertebra	yes	intermediate status	no	no	no	no	no	no	no	no	no	no	no	1 ceramic vessel	no	no
VEM	Velim	43.88	15.72	Zadar	Croatia	Northwestern Balkan	VEM054.A	Velim Gr 136 A		SP	West-East				A grave built on a square plan made from amorphous stones arranged in irregular rows. The headboard and footboard are each made from a larger stone slab. The bottom of the grave consists of compacted earth and the grave is covered with irregular stone slabs.	yes - female and subadult	no	45-50	female	supine	1 antemortem fracture on: 1) 10th left rib; aslo exhibits clear signs of lepromatous leprosy	yes	intermediate status	no	no	no	no	no	no	no	no	no	no	no	1 ceramic vessel	no	no
VEM	Velim	43.88	15.72	Zadar	Croatia	Northwestern Balkan	VEM055.A	Velim Gr 138		SP	West-East				A grave built on a square plan made from amorphous stones arranged in irregular rows. The headboard and footboard are each made from a larger stone slab. The bottom of the grave consists of compacted earth and the grave is covered with irregular stone slabs.	no	no	30-35	female	supine	no evidence of pathology or trauma	yes	high status	no	no	no	no	no	no	no	no	no	no	no	1 ceramic vessel	1 iron knife, 1 unidentifed piece of iron	2 small pieces of flint
VEM	Velim	43.88	15.72	Zadar	Croatia	Northwestern Balkan	VEM056.A	Velim Gr 140		SP	West-East				A grave built on a square plan made from amorphous stones arranged in irregular rows. The headboard and footboard are each made from a larger stone slab. The bottom of the grave consists of compacted earth and the grave is covered with irregular stone slabs.	no	no	30-35	male	supine	2 antemortem fractures on: 1) left ulna and 2) left radius	yes	intermediate status	no	no	no	no	no	no	no	no	no	no	yes - several bird bones	no	1 iron knife	no
VEM	Velim	43.88	15.72	Zadar	Croatia	Northwestern Balkan	VEM057.A	Velim Gr143		SP	West-East				A grave built on a square plan made from amorphous stones arranged in irregular rows. The headboard and footboard are each made from a larger stone slab. The bottom of the grave consists of compacted earth and the grave is covered with irregular stone slabs.	no	no	35-40	male	supine	no evidence of pathology or trauma	yes	intermediate status	no	no	no	no	no	no	no	no	no	no	yes - right cow humerus	no	1 iron knife	no
VEM	Velim	43.88	15.72	Zadar	Croatia	Northwestern Balkan	VEM058.A	Velim Gr 147		SP	West-East				A grave built on a square plan made from amorphous stones arranged in irregular rows. The headboard and footboard are each made from a larger stone slab. The bottom of the grave consists of compacted earth and the grave is covered with irregular stone slabs.	no	no	8,5-10,5	subadult	supine	no evidence of pathology or trauma	no	low status	no	no	no	no	no	no	no	no	no	no	no	no	no	no
VEM	Velim	43.88	15.72	Zadar	Croatia	Northwestern Balkan	VEM059.A	Velim Gr 155		SP	West-East				A grave built on a square plan made from amorphous stones arranged in irregular rows. The headboard and footboard are each made from a larger stone slab. The bottom of the grave consists of compacted earth and the grave is covered with irregular stone slabs.	no	no	35-40	male	supine	2 antemortem fractures on 5th and 6th left ribs	no	low status	no	no	no	no	no	no	no	no	no	no	no	no	no	no
VEM	Velim	43.88	15.72	Zadar	Croatia	Northwestern Balkan	VEM060.A	Velim Gr 160		SP	West-East				Inhumation in a simple pit covered by irregular stone slabs	no	no	50-55	female	flexed position	no evidence of pathology or trauma	no	low status	no	no	no	no	no	no	no	no	no	no	no	no	no	no
VEM	Velim	43.88	15.72	Zadar	Croatia	Northwestern Balkan	VEM061.A	Velim Gr 167		SP	north-south				Inhumation in a simple pit covered by irregular stone slabs	no	no	40-45	female	supine	no evidence of pathology or trauma	yes	high status	no	no	no	no	no	no	no	no	no	no	yes, fragment of cow humerus	2 ceramic vessels	3 unidentified pieces of iron	2 small pieces of flint
VEM	Velim	43.88	15.72	Zadar	Croatia	Northwestern Balkan	VEM062.A	Velim Gr 177		SP	West-East				A grave built on a square plan made from amorphous stones arranged in irregular rows. The headboard and footboard are each made from a larger stone slab. The bottom of the grave consists of compacted earth and the grave is covered with irregular stone slabs.	no	no	40-45	female	supine	no evidence of pathology or trauma	yes	intermediate status	no	no	no	no	no	no	no	no	no	no	no	1 ceramic vessel	no	no
VEM	Velim	43.88	15.72	Zadar	Croatia	Northwestern Balkan	VEM063.A	Velim Gr 180		SP	West-East				A grave built on a square plan made from amorphous stones arranged in irregular rows. The headboard and footboard are each made from a larger stone slab. The bottom of the grave consists of compacted earth and the grave is covered with irregular stone slabs.	no	no	40-45	female	supine	no evidence of pathology or trauma	no	low status	no	no	no	no	no	no	no	no	no	no	no	no	no	no
VEM	Velim	43.88	15.72	Zadar	Croatia	Northwestern Balkan	VEM064.A	Velim Gr 184		SP	West-East				A grave built on a square plan made from amorphous stones arranged in irregular rows. The headboard and footboard are each made from a larger stone slab. The bottom of the grave consists of compacted earth and the grave is covered with irregular stone slabs.	no	no	6,5- 8,5	subadult	supine	no evidence of pathology or trauma	no	low status	no	no	no	no	no	no	no	no	no	no	no	no	no	no
VEM	Velim	43.88	15.72	Zadar	Croatia	Northwestern Balkan	VEM065.A	Velim Gr 186		SP	West-East				A grave built on a square plan made from amorphous stones arranged in irregular rows. The headboard and footboard are each made from a larger stone slab. The bottom of the grave consists of compacted earth and the grave is covered with irregular stone slabs.	no	no	14-17	female	supine	no evidence of pathology or trauma	yes	intermediate status	no	no	no	no	no	no	no	no	no	no	no	no	1 iron knife	no
VEM	Velim	43.88	15.72	Zadar	Croatia	Northwestern Balkan	VEM066.A	Velim Gr 149		SP	West-East				A grave built on a square plan made from amorphous stones arranged in irregular rows. The headboard and footboard are each made from a larger stone slab. The bottom of the grave consists of compacted earth and the grave is covered with irregular stone slabs.	no	no	40-45	male	supine	Tuberculosis - clear osteological evidence of Pott's spine in 4th and 5th lumbar vertebrae	no	low status	no	no	no	no	no	no	no	no	no	no	no	no	no	no
VEM	Velim	43.88	15.72	Zadar	Croatia	Northwestern Balkan	VEM067.A	Velim Gr 165		SP	West-East				A grave built on a square plan made from amorphous stones arranged in irregular rows. The headboard and footboard are each made from a larger stone slab. The bottom of the grave consists of compacted earth and the grave is covered with irregular stone slabs.	no	no	50-55	female	supine	Tuberculosis - clear osteological evidence of Pott's spine in 9th and 10th thoracic vertebrae	no	low status	no	no	no	no	no	no	no	no	no	no	no	no	no	no

## Sheet: S7-S10
Table S7. Published ancient DNA data included in the Northwestern Balkan Study Transsect. Context data was extracted from the Allen Ancient DNA Resource v.54.1.												Table S8. Published ancient DNA data included in the Poland-Northwestern Ukraine Study Transsect. Context data was extracted from the Allen Ancient DNA Resource v.54.1.												Table S9. Published ancient DNA data included in the Eastern Germany Study Transsect. Context data was extracted from the Allen Ancient DNA Resource v.54.1.												Table S9. Published ancient DNA data included in the Baltics and Northeastern Russia Reference Transsect. Context data was extracted from the Allen Ancient DNA Resource v.54.1.
Genetic ID	Publication Date	Publication	Date mean in BP in years before 1950 CE [OxCal mu for a direct radiocarbon date, and average of range for a contextual date]	Date standard deviation in BP [OxCal sigma for a direct radiocarbon date, and standard deviation of the uniform distribution between the two bounds for a contextual date]	Group ID	Locality	Political Entity	Lat.	Long.	Molecular Sex		Genetic ID	Publication Date	Publication	Date mean in BP in years before 1950 CE [OxCal mu for a direct radiocarbon date, and average of range for a contextual date]	Date standard deviation in BP [OxCal sigma for a direct radiocarbon date, and standard deviation of the uniform distribution between the two bounds for a contextual date]	Group ID	Locality	Political Entity	Lat.	Long.	Molecular Sex		Genetic ID	Publication Date	Publication	Date mean in BP in years before 1950 CE [OxCal mu for a direct radiocarbon date, and average of range for a contextual date]	Date standard deviation in BP [OxCal sigma for a direct radiocarbon date, and standard deviation of the uniform distribution between the two bounds for a contextual date]	Group ID	Locality	Political Entity	Lat.	Long.	Molecular Sex		Genetic ID	Publication Date	Publication	Date mean in BP in years before 1950 CE [OxCal mu for a direct radiocarbon date, and average of range for a contextual date]	Date standard deviation in BP [OxCal sigma for a direct radiocarbon date, and standard deviation of the uniform distribution between the two bounds for a contextual date]	Group ID	Locality	Political Entity	Lat.	Long.	Molecular Sex
I18712	2022	LazaridisAlpaslanRoodenbergScience2022	3600	491	Croatia_BA	D. Ostrvica-Pasičine	Croatia	43.4578	16.7491	M		I4253	2018	OlaldeNature2018	4266	64	Poland_BellBeaker	Samborzec 1	Poland	50.649	20.656	M		I0108	2015	MathiesonNature2015 (1240k of same same sample with 390k in HaakLazaridis2015)	4399	80	Germany_BellBeaker	Rothenschirmbach	Germany	51.45	11.54	F		s19_0LS11_1.SG	2019	SaagCurrentBiology2019	2918	47	Estonia_BA.SG	Jõelähtme-34 (Harju County, Jõelähtme Municipality, Jõelähtme Village)	Estonia	59.4403	25.1349	M
I18748	2022	LazaridisAlpaslanRoodenbergScience2022	3700	87	Croatia_BA	Bogomolje, 1981	Croatia	43.1309	16.9973	M		I6534	2018	OlaldeNature2018	4237	74	Poland_BellBeaker	Kornice	Poland	50.09	18.1	M		I0111	2015	MathiesonNature2015 (1240k of same same sample with 390k in HaakLazaridis2015)	4303	79	Germany_BellBeaker	Rothenschirmbach	Germany	51.45	11.54	F		s19_V14_2.SG	2019	SaagCurrentBiology2019	3130	54	Estonia_BA.SG	Toomani-5 (Harju County, Kuusalu Municipality, Muuksi Village)	Estonia	59.4972	25.5114	M
R3542.SG	2022	AntoniobioRxiv2022	1616	45	Croatia_BeliManastir_Roman.SG	Baranja region, Beli Manastir	Croatia	45.7729	18.6108	M		I6538	2018	OlaldeNature2018	3823	62	Poland_BellBeaker	Strachów	Poland	50.91	16.79	F		I0112	2015	MathiesonNature2015 (1240k of same same sample with 390k in HaakLazaridis2015)	4224	80	Germany_BellBeaker	Quedlinburg Site XII	Germany	51.791	11.141	F		s19_V16_1.SG	2019	SaagCurrentBiology2019	2434	76	Estonia_BA.SG	Jaani-A (Harju County, Tallinn, Lasnamäe Town)	Estonia	59.4306	24.9011	M
I20502	2022	LazaridisAlpaslanRoodenbergScience2022	5950	577	Croatia_C	Dakovo - Franjevac, 2007	Croatia	45.313	18.4028	M		I6580	2018	OlaldeNature2018	4175	43	Poland_BellBeaker	Jordanów Śląski	Poland	50.87	16.86	M		I0113	2015	MathiesonNature2015 (1240k of same same sample with 390k in HaakLazaridis2015)	4146	85	Germany_BellBeaker	Quedlinburg Site XII	Germany	51.791	11.141	F		s19_V9_2.SG	2019	SaagCurrentBiology2019	3072	58	Estonia_BA.SG	Jõelähtme-7 (Harju County, Jõelähtme Municipality, Jõelähtme Village)	Estonia	59.4403	25.1349	M
I10045	2021	NovakPLoSOne2021	6050	115	Croatia_C_Lasinja	Potočani	Croatia	45.4482	17.6388	M		I6582	2018	OlaldeNature2018	4171	67	Poland_BellBeaker	Kornice	Poland	50.09	18.1	F		I0806	2015	MathiesonNature2015 (1240k of same same sample with 390k in HaakLazaridis2015)	4217	58	Germany_BellBeaker	Quedlinburg Site VII	Germany	51.79	11.14	M		s19_X02_1.SG	2019	SaagCurrentBiology2019	2937	45	Estonia_BA.SG	Iru-1 (Harju County, Maardu Municipality, Maardu Town)	Estonia	59.4564	24.9217	M
I10046	2021	NovakPLoSOne2021	6050	115	Croatia_C_Lasinja	Potočani	Croatia	45.4482	17.6388	M		I6583	2018	OlaldeNature2018	4138	61	Poland_BellBeaker	Żerniki Wielkie	Poland	50.96	17.02	F		I1546	2015	MathiesonNature2015	4225	130	Germany_BellBeaker	Benzingerode-Heimburg	Germany	51.82	10.91	F		s19_X08_1.SG	2019	SaagCurrentBiology2019	2819	31	Estonia_BA.SG	Lõokese (Harju County, Kuusalu Municipality, Muuksi Village)	Estonia	59.505	25.5281	M
I10047	2021	NovakPLoSOne2021	6050	115	Croatia_C_Lasinja	Potočani	Croatia	45.4482	17.6388	M		I4251	2018	OlaldeNature2018	4219	58	Poland_BellBeaker	Samborzec 1	Poland	50.649	20.656	M		I1549	2015	MathiesonNature2015	4225	130	Germany_BellBeaker	Benzingerode-Heimburg	Germany	51.82	10.91	F		s19_X10_1.SG	2019	SaagCurrentBiology2019	3075	54	Estonia_BA.SG	Lõokese (Harju County, Kuusalu Municipality, Muuksi Village)	Estonia	59.505	25.5281	M
I10048	2021	NovakPLoSOne2021	6050	115	Croatia_C_Lasinja	Potočani	Croatia	45.4482	17.6388	M		I4252	2018	OlaldeNature2018	4155	49	Poland_BellBeaker	Samborzec 1	Poland	50.649	20.656	M		I0060	2015	MathiesonNature2015	4214	57	Germany_BellBeaker	Rothenschirmbach	Germany	51.45	11.54	F		s19_X11_1.SG	2019	SaagCurrentBiology2019	2906	37	Estonia_BA.SG	Napa-3 (Ida-Viru County, Lüganuse Municipality, Purtse Village)	Estonia	59.3992	27.0142	M
I10049	2021	NovakPLoSOne2021	6050	115	Croatia_C_Lasinja	Potočani	Croatia	45.4482	17.6388	M		I6581	2018	OlaldeNature2018	4228	73	Poland_BellBeaker_father.I6582_father.I6535	Kornice	Poland	50.09	18.1	M		I1530	2015	MathiesonNature2015	4222	87	Germany_BellBeaker_1d.rel.I0111	Rothenschirmbach	Germany	51.45	11.54	M		s19_X12_1.SG	2019	SaagCurrentBiology2019	2767	24	Estonia_BA.SG	Napa-4 (Ida-Viru County, Lüganuse Municipality, Purtse Village)	Estonia	59.3992	27.0142	M
I10050	2021	NovakPLoSOne2021	6050	115	Croatia_C_Lasinja	Potočani	Croatia	45.4482	17.6388	F		I6535	2018	OlaldeNature2018	4284	75	Poland_BellBeaker_son.I6581_brother.I6582_lc	Kornice	Poland	50.09	18.1	M		I0805	2015	MathiesonNature2015	4252	92	Germany_BellBeaker_contam	Quedlinburg Site VII	Germany	51.79	11.14	M		s19_X14_1.SG	2019	SaagCurrentBiology2019	2580	84	Estonia_BA.SG	Lastekangur-2 (Harju County, Jõelähtme Municipality, Rebala Village)	Estonia	59.4708	25.0972	M
I10052	2021	NovakPLoSOne2021	6095	61	Croatia_C_Lasinja	Potočani	Croatia	45.4482	17.6388	F		I6531	2018	OlaldeNature2018	4113	68	Poland_ChopiceVeseleCulture	Gmina Cisek, Dzielnica	Poland	50.23	18.22	M		I0059	2015	MathiesonNature2015 (1240k of same same sample with 390k in HaakLazaridis2015)	4179	58	Germany_BenzigerodeHeimburg_LN	Benzingerode-Heimburg	Germany	51.82	10.91	F		s19_X15_2.SG	2019	SaagCurrentBiology2019	3037	53	Estonia_BA.SG	Vehendi-11 (Tartu County, Elva Municipality, Vehendi Village)	Estonia	58.2186	26.1125	M
I10053	2021	NovakPLoSOne2021	6050	115	Croatia_C_Lasinja	Potočani	Croatia	45.4482	17.6388	M		I6537	2018	OlaldeNature2018	4130	68	Poland_ChopiceVeseleCulture	Racibórz-Stara Wieś	Poland	50.11	18.21	M		I0171	2015	MathiesonNature2015 (1240k of same same sample with 390k in HaakLazaridis2015)	4118	66	Germany_BenzigerodeHeimburg_LN	Benzingerode-Heimburg	Germany	51.82	10.91	F		s19_X16_1.SG	2019	SaagCurrentBiology2019	2936	43	Estonia_BA.SG	Kangru-1 (Harju County, Tallinn, Lasnamäe Town)	Estonia	59.4383	24.8853	M
I10054	2021	NovakPLoSOne2021	6050	115	Croatia_C_Lasinja	Potočani	Croatia	45.4482	17.6388	M		poz44_noUDG.SG	2019	MalmstromProcBiolSci2019	4663	87	Poland_CordedWare.SG	Oblaczkowo	Poland	52.3	17.55	F		I1563	2017	LipsonNature2017	5448	83	Germany_Blatterhohle_MN	Blatterhole Cave	Germany	51.3583	7.55111	F		s19_X17_2.SG	2019	SaagCurrentBiology2019	2819	33	Estonia_BA.SG	Kangru-8 (Harju County, Tallinn, Lasnamäe Town)	Estonia	59.4383	24.8853	M
I10056	2021	NovakPLoSOne2021	6050	115	Croatia_C_Lasinja	Potočani	Croatia	45.4482	17.6388	F		poz81_noUDG.SG	2019	MalmstromProcBiolSci2019	4702	74	Poland_CordedWare.SG	Oblaczkowo	Poland	52.3	17.55	M		I1593	2017	LipsonNature2017	5527	37	Germany_Blatterhohle_MN	Blatterhole Cave	Germany	51.3583	7.55111	M		s19_X20_1.SG	2019	SaagCurrentBiology2019	2787	30	Estonia_BA.SG	Parna-1 (Harju County, Tallinn, Lasnamäe Town)	Estonia	59.4308	24.9089	M
I10057	2021	NovakPLoSOne2021	6050	115	Croatia_C_Lasinja	Potočani	Croatia	45.4482	17.6388	F		N47_noUDG.SG	2018	FernandesScientificReports2018	4375	101	Poland_CordedWare_1.SG	Pikutkowo	Poland	52.62	18.96	M		I1594	2017	LipsonNature2017	5140	96	Germany_Blatterhohle_MN	Blatterhole Cave	Germany	51.3583	7.55111	M		s19_X05_1.SG	2019	SaagCurrentBiology2019	3049	52	Estonia_BA_1d.rel.s19_V14_2.SG	Toomani-5 (Harju County, Kuusalu Municipality, Muuksi Village)	Estonia	59.4972	25.5114	M
I10062	2021	NovakPLoSOne2021	6050	115	Croatia_C_Lasinja	Potočani	Croatia	45.4482	17.6388	M		N49_noUDG.SG	2018	FernandesScientificReports2018	4375	101	Poland_CordedWare_1.SG	Pikutkowo	Poland	52.62	18.96	M		I1565	2017	LipsonNature2017	5674	37	Germany_Blatterhohle_MN_oWHG	Blatterhole Cave	Germany	51.3583	7.55111	M		s19_X06_1.SG	2019	SaagCurrentBiology2019	3046	51	Estonia_BA_1d.rel.s19_V14_2_lc.SG	Toomani-5 (Harju County, Kuusalu Municipality, Muuksi Village)	Estonia	59.4972	25.5114	U
I10063	2021	NovakPLoSOne2021	6050	115	Croatia_C_Lasinja	Potočani	Croatia	45.4482	17.6388	M		RISE1_noUDG.SG	2015	AllentoftNature2015	4663	87	Poland_CordedWare_3.SG	Oblaczkowo	Poland	52.29	17.54	M		I0049	2015	MathiesonNature2015 (1240k of same same sample with 390k in HaakLazaridis2015)	4295	70	Germany_CordedWare	Esperstedt	Germany	51.42	11.68	F		s19_X13_1.SG	2019	SaagCurrentBiology2019	2583	81	Estonia_BA_1d.rel.s19_X14_1.SG	Lastekangur-2 (Harju County, Jõelähtme Municipality, Rebala Village)	Estonia	59.4708	25.0972	U
I10064	2021	NovakPLoSOne2021	6050	115	Croatia_C_Lasinja	Potočani	Croatia	45.4482	17.6388	F		N44_noUDG.SG	2018	FernandesScientificReports2018	4400	70	Poland_CordedWare_3.SG	Pikutkowo	Poland	52.62	18.96	F		I0103	2015	MathiesonNature2015 (1240k of same same sample with 390k in HaakLazaridis2015)	4472	39	Germany_CordedWare	Esperstedt	Germany	51.42	11.68	F		s19_X07_1.SG	2019	SaagCurrentBiology2019	2950	115	Estonia_BA_lc.SG	Toomani-12 (Harju County, Kuusalu Municipality, Muuksi Village)	Estonia	59.4972	25.5114	U
I10065	2021	NovakPLoSOne2021	6050	115	Croatia_C_Lasinja	Potočani	Croatia	45.4482	17.6388	F		N45_noUDG.SG	2018	FernandesScientificReports2018	4375	101	Poland_CordedWare_3.SG	Pikutkowo	Poland	52.62	18.96	F		I0104	2015	MathiesonNature2015 (1240k of same same sample with 390k in HaakLazaridis2015)	4358	65	Germany_CordedWare	Esperstedt	Germany	51.42	11.68	M		s19_X19_1.SG	2019	SaagCurrentBiology2019	2750	231	Estonia_BA_lc.SG	Parna-1 (Harju County, Tallinn, Lasnamäe Town)	Estonia	59.4308	24.9089	F
I10069	2021	NovakPLoSOne2021	6050	115	Croatia_C_Lasinja	Potočani	Croatia	45.4482	17.6388	F		RISE431_noUDG.SG	2015	AllentoftNature2015	4125	59	Poland_CordedWare_ProtoUnetice.SG	Leki Male	Poland	52.143	16.538	M		I0106	2015	MathiesonNature2015 (1240k of same same sample with 390k in HaakLazaridis2015)	4297	68	Germany_CordedWare	Esperstedt	Germany	51.42	11.68	F		s19_X09_1.SG	2019	SaagCurrentBiology2019	2740	21	Estonia_BA_o.SG	Lõokese (Harju County, Kuusalu Municipality, Muuksi Village)	Estonia	59.505	25.5281	M
I10070	2021	NovakPLoSOne2021	6050	115	Croatia_C_Lasinja	Potočani	Croatia	45.4482	17.6388	F		I6579	2018	OlaldeNature2018	4155	67	Poland_EBA	Iwiny	Poland	51.04	17.07	F		I1532	2015	MathiesonNature2015	4225	130	Germany_CordedWare	Esperstedt	Germany	51.42	11.68	M		Kunila2.AG	2017	MittnikNatureCommunications2018	4416	72	Estonia_CordedWare.AG	Kunila (Jõgeva County, Põltsamaa Municipality, Laasme Village)	Estonia	58.5943	26.3303	M
I10071	2021	NovakPLoSOne2021	6050	115	Croatia_C_Lasinja	Potočani	Croatia	45.4482	17.6388	F		N17_noUDG.SG	2018	FernandesScientificReports2018	3850	56	Poland_EBA.SG	Gustorzyn	Poland	52.66	18.88	M		I1536	2015	MathiesonNature2015	4225	130	Germany_CordedWare	Esperstedt	Germany	51.42	11.68	M		MA968.MA976.SG	2017	SaagCurrentBiology2017	4652	95	Estonia_CordedWare.SG	Ardu (Harju County, Kose Municipality, Ardu Town)	Estonia	59.1	25.37	M
I10072	2021	NovakPLoSOne2021	6050	115	Croatia_C_Lasinja	Potočani	Croatia	45.4482	17.6388	M		RISE109_noUDG.SG	2015	AllentoftNature2015	3821	54	Poland_EBA_Unetice.SG	Wojkowice	Poland	50.98	17.068	F		I1538	2015	MathiesonNature2015	4225	130	Germany_CordedWare	Esperstedt	Germany	51.42	11.68	M		EKA1.SG	2019	MalmstromProcBiolSci2019	4195	68	Estonia_CordedWare.SG	Karlova (Tartu County, Tartu Municipality, Tartu Town)	Estonia	58.3668	26.7345	F
I10271	2021	NovakPLoSOne2021	6050	115	Croatia_C_Lasinja	Potočani	Croatia	45.4482	17.6388	M		RISE139_noUDG.SG	2015	AllentoftNature2015	3970	60	Poland_EBA_Unetice.SG	Chociwel	Poland	50.796	17.094	M		I1539	2015	MathiesonNature2015	4420	95	Germany_CordedWare	Esperstedt	Germany	51.42	11.68	F		MA971.SG	2017	SaagCurrentBiology2017	4400	231	Estonia_CordedWare.SG	Kunila (Jõgeva County, Põltsamaa Municipality, Laasme Village)	Estonia	58.5943	26.3303	M
I10272	2021	NovakPLoSOne2021	6023	76	Croatia_C_Lasinja	Potočani	Croatia	45.4482	17.6388	F		RISE145_noUDG.SG	2015	AllentoftNature2015	4015	56	Poland_EBA_Unetice.SG	Polwica	Poland	50.913	17.177	F		I1542	2015	MathiesonNature2015	4225	130	Germany_CordedWare	Esperstedt	Germany	51.42	11.68	M		MA973.SG	2017	SaagCurrentBiology2017	4416	72	Estonia_CordedWare.SG	Kunila (Jõgeva County, Põltsamaa Municipality, Laasme Village)	Estonia	58.5943	26.3303	M
I10273	2021	NovakPLoSOne2021	6050	115	Croatia_C_Lasinja	Potočani	Croatia	45.4482	17.6388	F		RISE150_noUDG.SG	2015	AllentoftNature2015	3744	56	Poland_EBA_Unetice.SG	Przeclawice	Poland	50.918	16.957	F		I1544	2015	MathiesonNature2015	4225	130	Germany_CordedWare	Esperstedt	Germany	51.42	11.68	M		MA826.RISE00.SG	2015	SaagCurrentBiology2017 merge with AllentoftNature2015	4442	58	Estonia_CordedWare_o1.SG	Sope (Ida-Viru County, Lüganuse Municipality, Jabara Village)	Estonia	59.4176	27.0414	F
I10274	2021	NovakPLoSOne2021	6050	115	Croatia_C_Lasinja	Potočani	Croatia	45.4482	17.6388	M		RISE154_noUDG.SG	2015	AllentoftNature2015	3786	47	Poland_EBA_Unetice.SG	Szczepankowice	Poland	50.948	16.943	F		I1541	2015	MathiesonNature2015	4225	130	Germany_CordedWare_father.or.son.I1538_father.or.son.I1540	Esperstedt	Germany	51.42	11.68	M		MA969.SG	2017	SaagCurrentBiology2017	4652	95	Estonia_CordedWare_o2.SG	Ardu (Harju County, Kose Municipality, Ardu Town)	Estonia	59.1	25.37	M
I10275	2021	NovakPLoSOne2021	6050	115	Croatia_C_Lasinja	Potočani	Croatia	45.4482	17.6388	F		I2403	2018	MathiesonNature2018	4667	87	Poland_GlobularAmphora	Kierzkowo	Poland	52.85	17.8833	M		I1540	2015	MathiesonNature2015	4225	130	Germany_CordedWare_o	Esperstedt	Germany	51.42	11.68	M		VK480.SG	2020	MargaryanNature2020	1200	29	Estonia_EarlyViking.SG	Salme (Saare County, Saaremaa Municipality, Tehumardi Village)	Estonia	58.17	22.25	M
I10291	2021	NovakPLoSOne2021	6050	115	Croatia_C_Lasinja	Potočani	Croatia	45.4482	17.6388	F		I2405_enhanced	2018	PattersonNature2021 (higher coverage of previously published individual in MathiesonNature2018)	5132	100	Poland_GlobularAmphora	Kierzkowo	Poland	52.85	17.8833	M		I0115	2015	MathiesonNature2015 (1240k of same same sample with 390k in HaakLazaridis2015)	3815	58	Germany_EBA_Unetice	Esperstedt	Germany	51.42	11.68	F		VK481.SG	2020	MargaryanNature2020	1200	29	Estonia_EarlyViking.SG	Salme (Saare County, Saaremaa Municipality, Tehumardi Village)	Estonia	58.17	22.25	M
I10293	2021	NovakPLoSOne2021	6093	70	Croatia_C_Lasinja	Potočani	Croatia	45.4482	17.6388	F		I2433	2018	MathiesonNature2018	4950	58	Poland_GlobularAmphora	Kierzkowo	Poland	52.85	17.8833	F		I0116	2015	MathiesonNature2015 (1240k of same same sample with 390k in HaakLazaridis2015)	3978	60	Germany_EBA_Unetice	Esperstedt	Germany	51.42	11.68	M		VK482.SG	2020	MargaryanNature2020	1200	29	Estonia_EarlyViking.SG	Salme (Saare County, Saaremaa Municipality, Tehumardi Village)	Estonia	58.17	22.25	M
I10294	2021	NovakPLoSOne2021	6050	115	Croatia_C_Lasinja	Potočani	Croatia	45.4482	17.6388	M		I2434	2018	MathiesonNature2018	5050	173	Poland_GlobularAmphora	Kierzkowo	Poland	52.85	17.8833	F		I0117	2015	MathiesonNature2015 (1240k of same same sample with 390k in HaakLazaridis2015)	4092	58	Germany_EBA_Unetice	Esperstedt	Germany	51.42	11.68	F		VK483.SG	2020	MargaryanNature2020	1191	56	Estonia_EarlyViking.SG	Salme (Saare County, Saaremaa Municipality, Tehumardi Village)	Estonia	58.17	22.25	M
I10295	2021	NovakPLoSOne2021	6050	115	Croatia_C_Lasinja	Potočani	Croatia	45.4482	17.6388	M		I2440	2018	MathiesonNature2018	4950	58	Poland_GlobularAmphora	Kierzkowo	Poland	52.85	17.8833	M		I0164	2015	MathiesonNature2015 (1240k of same same sample with 390k in HaakLazaridis2015)	3906	42	Germany_EBA_Unetice	Quedlinburg Site VIII	Germany	51.793	11.143	F		VK484.SG	2020	MargaryanNature2020	1200	29	Estonia_EarlyViking.SG	Salme (Saare County, Saaremaa Municipality, Tehumardi Village)	Estonia	58.17	22.25	M
I10297	2021	NovakPLoSOne2021	6050	115	Croatia_C_Lasinja	Potočani	Croatia	45.4482	17.6388	F		I2441	2018	MathiesonNature2018	5050	173	Poland_GlobularAmphora	Kierzkowo	Poland	52.85	17.8833	M		I0803	2015	MathiesonNature2015 (1240k of same same sample with 390k in HaakLazaridis2015)	3977	56	Germany_EBA_Unetice	Eulau	Germany	51.1677	11.8475	F		VK486.SG	2020	MargaryanNature2020	1200	29	Estonia_EarlyViking.SG	Salme (Saare County, Saaremaa Municipality, Tehumardi Village)	Estonia	58.17	22.25	M
I10299	2021	NovakPLoSOne2021	6050	115	Croatia_C_Lasinja	Potočani	Croatia	45.4482	17.6388	F		I2405	2018	MathiesonNature2018	5132	100	Poland_GlobularAmphora	Kierzkowo	Poland	52.85	17.8833	M		I0804	2015	MathiesonNature2015 (1240k of same same sample with 390k in HaakLazaridis2015)	4010	53	Germany_EBA_Unetice	Eulau	Germany	51.1677	11.8475	M		VK487.SG	2020	MargaryanNature2020	1200	29	Estonia_EarlyViking.SG	Salme (Saare County, Saaremaa Municipality, Tehumardi Village)	Estonia	58.17	22.25	M
I10303	2021	NovakPLoSOne2021	6050	115	Croatia_C_Lasinja	Potočani	Croatia	45.4482	17.6388	F		N38_noUDG.SG	2018	FernandesScientificReports2018	4959	82	Poland_GlobularAmphora.SG	Brzesc Kujawski	Poland	52.61	18.9	F		I0047	2015	MathiesonNature2015	3923	50	Germany_EBA_Unetice	Halberstadt-Sonntagsfeld	Germany	51.8958	11.0467	F		VK488.SG	2020	MargaryanNature2020	1200	29	Estonia_EarlyViking.SG	Salme (Saare County, Saaremaa Municipality, Tehumardi Village)	Estonia	58.17	22.25	M
I10067	2021	NovakPLoSOne2021	6050	115	Croatia_C_Lasinja_1d.rel.I10293_contam	Potočani	Croatia	45.4482	17.6388	F		I2435_enhanced	2018	PattersonNature2021 (higher coverage of previously published individual in MathiesonNature2018)	4950	58	Poland_GlobularAmphora_brother.I2407_son.I2433_son.I2440	Kierzkowo	Poland	52.85	17.8833	M		I0114	2015	MathiesonNature2015 (1240k of same same sample with 390k in HaakLazaridis2015)	4002	58	Germany_EBA_Unetice_brother.I0117	Esperstedt	Germany	51.42	11.68	M		VK489.SG	2020	MargaryanNature2020	1200	29	Estonia_EarlyViking.SG	Salme (Saare County, Saaremaa Municipality, Tehumardi Village)	Estonia	58.17	22.25	M
I10058	2021	NovakPLoSOne2021	6050	115	Croatia_C_Lasinja_contam	Potočani	Croatia	45.4482	17.6388	M		I2435	2018	MathiesonNature2018	4950	58	Poland_GlobularAmphora_brother.I2407_son.I2433_son.I2440	Kierzkowo	Poland	52.85	17.8833	M		R11866.SG	2022	AntoniobioRxiv2022	1500	144	Germany_Hassleben_Germanic.SG	SömmerdaDistrict,Hassleben	Germany	51.109	10.9956	F		VK491.SG	2020	MargaryanNature2020	1200	29	Estonia_EarlyViking.SG	Salme (Saare County, Saaremaa Municipality, Tehumardi Village)	Estonia	58.17	22.25	M
I10074	2021	NovakPLoSOne2021	6050	115	Croatia_C_Lasinja_daughter.I10068.sister.I10070	Potočani	Croatia	45.4482	17.6388	F		I2407_enhanced	2018	PattersonNature2021 (higher coverage of previously published individual in MathiesonNature2018)	4955	68	Poland_GlobularAmphora_brother.I2435_son.I2433_son.I2440	Kierzkowo	Poland	52.85	17.8833	M		R11873.SG	2022	AntoniobioRxiv2022	1500	144	Germany_Hassleben_Germanic.SG	Sömmerda District, Hassleben	Germany	51.109	10.9956	F		VK492.SG	2020	MargaryanNature2020	1200	29	Estonia_EarlyViking.SG	Salme (Saare County, Saaremaa Municipality, Tehumardi Village)	Estonia	58.17	22.25	M
I10068	2021	NovakPLoSOne2021	6050	115	Croatia_C_Lasinja_father.I10070.I10074	Potočani	Croatia	45.4482	17.6388	M		I2407	2018	MathiesonNature2018	4955	68	Poland_GlobularAmphora_brother.I2435_son.I2433_son.I2440_lc	Kierzkowo	Poland	52.85	17.8833	M		R11868.SG	2022	AntoniobioRxiv2022	1500	144	Germany_Hassleben_Germanic.SG	Sömmerda District, Hassleben	Germany	51.109	10.9956	M		VK493.SG	2020	MargaryanNature2020	1200	29	Estonia_EarlyViking.SG	Salme (Saare County, Saaremaa Municipality, Tehumardi Village)	Estonia	58.17	22.25	M
I10061	2021	NovakPLoSOne2021	6050	115	Croatia_C_Lasinja_father.I10294	Potočani	Croatia	45.4482	17.6388	M		RISE1159_noUDG.SG	2019	SchroederPNAS2019	4724	61	Poland_Koszyce_GlobularAmphora.SG	Koszyce, site 3	Poland	50.1701	20.579	F		R11872.SG	2022	AntoniobioRxiv2022	1500	144	Germany_Hassleben_Germanic.SG	Sömmerda District, Hassleben	Germany	51.109	10.9956	M		VK495.SG	2020	MargaryanNature2020	1200	29	Estonia_EarlyViking.SG	Salme (Saare County, Saaremaa Municipality, Tehumardi Village)	Estonia	58.17	22.25	M
I10292	2021	NovakPLoSOne2021	6050	115	Croatia_C_Lasinja_lc	Potočani	Croatia	45.4482	17.6388	M		RISE1161_noUDG.SG	2019	SchroederPNAS2019	4785	65	Poland_Koszyce_GlobularAmphora.SG	Koszyce, site 3	Poland	50.1701	20.579	F		R11867.SG	2022	AntoniobioRxiv2022	1500	144	Germany_Hassleben_Germanic_elite_1.SG	Sömmerda District, Hassleben	Germany	51.109	10.9956	F		VK496.SG	2020	MargaryanNature2020	1200	29	Estonia_EarlyViking.SG	Salme (Saare County, Saaremaa Municipality, Tehumardi Village)	Estonia	58.17	22.25	M
R3665.SG	2022	AntoniobioRxiv2022	1780	28	Croatia_Dragulin_Roman.SG	Trogir, Dragulin	Croatia	43.525	16.2528	M		RISE1163_noUDG.SG	2019	SchroederPNAS2019	4736	61	Poland_Koszyce_GlobularAmphora.SG	Koszyce, site 3	Poland	50.1701	20.579	M		R11877.SG	2022	AntoniobioRxiv2022	1500	144	Germany_Hassleben_Germanic_elite_2.SG	Sömmerda District, Hassleben	Germany	51.109	10.9956	F		VK498.SG	2020	MargaryanNature2020	1200	29	Estonia_EarlyViking.SG	Salme (Saare County, Saaremaa Municipality, Tehumardi Village)	Estonia	58.17	22.25	M
I23904	2021	PattersonNature2021	2642	75	Croatia_EIA	Smiljan	Croatia	44.5554	15.3105	F		RISE1165_noUDG.SG	2019	SchroederPNAS2019	4754	67	Poland_Koszyce_GlobularAmphora.SG	Koszyce, site 3	Poland	50.1701	20.579	M		R11875.SG	2022	AntoniobioRxiv2022	1500	144	Germany_Hassleben_Germanic_oNorthernEurope_contam.SG	Sömmerda District, Hassleben	Germany	51.109	10.9956	M		VK504.SG	2020	MargaryanNature2020	1200	29	Estonia_EarlyViking.SG	Salme (Saare County, Saaremaa Municipality, Tehumardi Village)	Estonia	58.17	22.25	M
I23911	2021	PattersonNature2021	2765	17	Croatia_EIA	Smiljan	Croatia	44.5554	15.3105	M		RISE1166_noUDG.SG	2019	SchroederPNAS2019	4904	45	Poland_Koszyce_GlobularAmphora.SG	Koszyce, site 3	Poland	50.1701	20.579	F		I0099	2015	MathiesonNature2015	3024	55	Germany_LBA_Halberstadt	Halberstadt-Sonntagsfeld	Germany	51.8958	11.0467	M		VK505.SG	2020	MargaryanNature2020	1200	29	Estonia_EarlyViking.SG	Salme (Saare County, Saaremaa Municipality, Tehumardi Village)	Estonia	58.17	22.25	M
I23995	2021	PattersonNature2021	2729	34	Croatia_EIA	Smiljan	Croatia	44.5554	15.3105	M		RISE1170_noUDG.SG	2019	SchroederPNAS2019	4754	62	Poland_Koszyce_GlobularAmphora.SG	Koszyce, site 3	Poland	50.1701	20.579	F		I0118	2015	MathiesonNature2015 (1240k of same same sample with 390k in HaakLazaridis2015)	4325	58	Germany_LN_Alberstedt	Alberstedt	Germany	51.45	11.63	F		VK506.SG	2020	MargaryanNature2020	1237	40	Estonia_EarlyViking.SG	Salme (Saare County, Saaremaa Municipality, Tehumardi Village)	Estonia	58.17	22.25	M
I23996	2021	PattersonNature2021	2744	8	Croatia_EIA	Smiljan	Croatia	44.5554	15.3105	F		RISE1169_noUDG.SG	2019	SchroederPNAS2019	4747	68	Poland_Koszyce_GlobularAmphora.SG_brother.RISE1168.SG.brother.RISE1173.SG.brother.RISE1163.SG	Koszyce, site 3	Poland	50.1701	20.579	M		I0550	2015	MathiesonNature2015 (1240k of same same sample with 390k in HaakLazaridis2015)	4469	33	Germany_LN_Karsdorf	Karsdorf	Germany	51.2831	11.65	F		VK507.SG	2020	MargaryanNature2020	1121	49	Estonia_EarlyViking.SG	Salme (Saare County, Saaremaa Municipality, Tehumardi Village)	Estonia	58.17	22.25	M
I24638	2021	PattersonNature2021	2658	77	Croatia_EIA	Smiljan	Croatia	44.5554	15.3105	M		RISE1173_noUDG.SG	2019	SchroederPNAS2019	4635	105	Poland_Koszyce_GlobularAmphora.SG_brother.RISE1169.SG.brother.RISE1168.SG.brother.RISE1163.SG	Koszyce, site 3	Poland	50.1701	20.579	M		TGM008	2020	RivollatScienceAdvance2020	5107	108	Germany_LN_lc	Saxony-Anhalt, Tangermünde	Germany	52.54	11.97	M		VK508.SG	2020	MargaryanNature2020	1200	29	Estonia_EarlyViking.SG	Salme (Saare County, Saaremaa Municipality, Tehumardi Village)	Estonia	58.17	22.25	M
I24639	2021	PattersonNature2021	2658	77	Croatia_EIA	Smiljan	Croatia	44.5554	15.3105	M		RISE1168_noUDG.SG	2019	SchroederPNAS2019	4672	87	Poland_Koszyce_GlobularAmphora.SG_brother.RISE1169.SG.brother.RISE1173.SG.brother.RISE1163.SG	Koszyce, site 3	Poland	50.1701	20.579	M		TGM009	2020	RivollatScienceAdvance2020	5208	93	Germany_LN_oWHG	Saxony-Anhalt, Tangermünde	Germany	52.54	11.97	M		VK509.SG	2020	MargaryanNature2020	1200	29	Estonia_EarlyViking.SG	Salme (Saare County, Saaremaa Municipality, Tehumardi Village)	Estonia	58.17	22.25	M
I24879	2021	PattersonNature2021	2599	67	Croatia_EIA	Skradnik-Sultanov grob	Croatia	45.2146	15.3158	F		RISE1167_noUDG.SG	2019	SchroederPNAS2019	4721	64	Poland_Koszyce_GlobularAmphora.SG_daughter.RISE1166.SG.sister.RISE1171.SG	Koszyce, site 3	Poland	50.1701	20.579	F		I0559	2015	MathiesonNature2015 (1240k of same same sample with 390k in HaakLazaridis2015)	5530	39	Germany_MN_Baalberge	Quedlinburg Site IX	Germany	51.792	11.142	M		VK510.SG	2020	MargaryanNature2020	1200	29	Estonia_EarlyViking.SG	Salme (Saare County, Saaremaa Municipality, Tehumardi Village)	Estonia	58.17	22.25	M
I24882	2021	PattersonNature2021	2599	67	Croatia_EIA	Mala Metaljka	Croatia	45.1736	16.1243	M		RISE1162_noUDG.SG	2019	SchroederPNAS2019	4765	69	Poland_Koszyce_GlobularAmphora.SG_daughter.RISE1170.SG.sister.RISE1164.SG	Koszyce, site 3	Poland	50.1701	20.579	M		I0560	2015	MathiesonNature2015 (1240k of same same sample with 390k in HaakLazaridis2015)	5471	80	Germany_MN_Baalberge	Quedlinburg Site IX	Germany	51.792	11.142	F		VK511.SG	2020	MargaryanNature2020	1200	29	Estonia_EarlyViking.SG	Salme (Saare County, Saaremaa Municipality, Tehumardi Village)	Estonia	58.17	22.25	M
I24883	2021	PattersonNature2021	2750	29	Croatia_EIA	Osor-St. Peter	Croatia	44.6945	14.3927	F		RISE1172_noUDG.SG	2019	SchroederPNAS2019	4664	91	Poland_Koszyce_GlobularAmphora.SG_mother.RISE1163.SG.mother.RISE1173.SG	Koszyce, site 3	Poland	50.1701	20.579	F		I0807	2015	MathiesonNature2015 (1240k of same same sample with 390k in HaakLazaridis2015)	5799	78	Germany_MN_Baalberge	Esperstedt	Germany	51.42	11.68	M		VK512.SG	2020	MargaryanNature2020	1200	29	Estonia_EarlyViking.SG	Salme (Saare County, Saaremaa Municipality, Tehumardi Village)	Estonia	58.17	22.25	M
I5723	2022	LazaridisAlpaslanRoodenbergScience2022	2374	33	Croatia_EIA	Sv. Križ Brdovečki	Croatia	45.9008	15.7003	M		RISE1160_noUDG.SG	2019	SchroederPNAS2019	4721	69	Poland_Koszyce_GlobularAmphora.SG_son.RISE1159.SG.son.RISE1168.SG	Koszyce, site 3	Poland	50.1701	20.579	M		I0172	2015	MathiesonNature2015 (1240k of same same sample with 390k in HaakLazaridis2015)	5155	94	Germany_MN_Esperstedt	Esperstedt	Germany	51.42	11.68	M		VK549.SG	2020	MargaryanNature2020	1200	29	Estonia_EarlyViking.SG	Salme (Saare County, Saaremaa Municipality, Tehumardi Village)	Estonia	58.17	22.25	M
I5724	2022	LazaridisAlpaslanRoodenbergScience2022	2232	53	Croatia_EIA	Sv. Križ Brdovečki	Croatia	45.9008	15.7003	M		RISE1171_noUDG.SG	2019	SchroederPNAS2019	4826	51	Poland_Koszyce_GlobularAmphora.SG_son.RISE1166.SG.brother.RISE1167.SG	Koszyce, site 3	Poland	50.1701	20.579	M		I0551	2015	MathiesonNature2015	5163	108	Germany_MN_Salzmuende	Salzmünde-Schiepzig	Germany	51.5331	11.8331	M		VK550.SG	2020	MargaryanNature2020	1200	29	Estonia_EarlyViking.SG	Salme (Saare County, Saaremaa Municipality, Tehumardi Village)	Estonia	58.17	22.25	M
I5725	2022	LazaridisAlpaslanRoodenbergScience2022	2554	99	Croatia_EIA	Sv. Križ Brdovečki	Croatia	45.9008	15.7003	M		RISE1164_noUDG.SG	2019	SchroederPNAS2019	4463	43	Poland_Koszyce_GlobularAmphora.SG_son.RISE1170.SG.brother.RISE1164.SG	Koszyce, site 3	Poland	50.1701	20.579	F		I0800	2017	LipsonNature2017	5164	77	Germany_MN_Salzmuende	Salzmünde-Schiepzig	Germany	51.5331	11.8331	F		VK551.SG	2020	MargaryanNature2020	1200	29	Estonia_EarlyViking.SG	Salme (Saare County, Saaremaa Municipality, Tehumardi Village)	Estonia	58.17	22.25	M
I5726	2022	LazaridisAlpaslanRoodenbergScience2022	2407	49	Croatia_EIA	Sv. Križ Brdovečki	Croatia	45.9008	15.7003	F		RISE1246_noUDG.SG	2019	SchroederPNAS2019	4721	71	Poland_Ksiaznice_GlobularAmphora.SG	Ksiaznice, site 2	Poland	50.2	21.4	F		I0802	2017	LipsonNature2017	5163	108	Germany_MN_Salzmuende	Salzmünde-Schiepzig	Germany	51.5331	11.8331	M		VK552.SG	2020	MargaryanNature2020	1200	29	Estonia_EarlyViking.SG	Salme (Saare County, Saaremaa Municipality, Tehumardi Village)	Estonia	58.17	22.25	M
I5727	2022	LazaridisAlpaslanRoodenbergScience2022	2586	77	Croatia_EIA	Sv. Križ Brdovečki	Croatia	45.9008	15.7003	F		RISE1248_noUDG.SG	2019	SchroederPNAS2019	4725	101	Poland_Ksiaznice_GlobularAmphora.SG	Ksiaznice, site 2	Poland	50.2	21.4	F		WEZ15_noUDG.SG	2020	WegmannCurBio2020	3200	29	Germany_Tollense_BA.SG	Mecklenburg-Vorpommern, Tollense battlefield	Germany	53.74	13.31	M		VK553.SG	2020	MargaryanNature2020	1200	29	Estonia_EarlyViking.SG	Salme (Saare County, Saaremaa Municipality, Tehumardi Village)	Estonia	58.17	22.25	M
I5728	2022	LazaridisAlpaslanRoodenbergScience2022	2224	48	Croatia_EIA	Sv. Križ Brdovečki	Croatia	45.9008	15.7003	F		RISE1249_noUDG.SG	2019	SchroederPNAS2019	4737	71	Poland_Ksiaznice_GlobularAmphora.SG	Ksiaznice, site 2	Poland	50.2	21.4	F		WEZ24_noUDG.SG	2020	WegmannCurBio2020	3200	29	Germany_Tollense_BA.SG	Mecklenburg-Vorpommern, Tollense battlefield	Germany	53.74	13.31	M		VK554.SG	2020	MargaryanNature2020	1120	52	Estonia_EarlyViking.SG	Salme (Saare County, Saaremaa Municipality, Tehumardi Village)	Estonia	58.17	22.25	M
I5729	2022	LazaridisAlpaslanRoodenbergScience2022	2920	41	Croatia_EIA	Sv Petar Ludbreski	Croatia	46.256	16.6923	M		RISE1247_noUDG.SG	2019	SchroederPNAS2019	4725	101	Poland_Ksiaznice_GlobularAmphora.SG_mother.or.daughter.RISE1248.SG	Ksiaznice, site 2	Poland	50.2	21.4	F		WEZ35_noUDG.SG	2020	WegmannCurBio2020	3200	29	Germany_Tollense_BA.SG	Mecklenburg-Vorpommern, Tollense battlefield	Germany	53.74	13.31	M		VK555.SG	2020	MargaryanNature2020	1200	29	Estonia_EarlyViking.SG	Salme (Saare County, Saaremaa Municipality, Tehumardi Village)	Estonia	58.17	22.25	M
I3313	2018	MathiesonNature2018	2722	39	Croatia_EIA_mother.I26742	Jazinka Cave	Croatia	43.894	15.977	F		RISE1243_noUDG.SG	2019	SchroederPNAS2019	4725	101	Poland_Ksiaznice_GlobularAmphora.SG_mother.or.daughter.RISE1249.SG	Ksiaznice, site 2	Poland	50.2	21.4	F		WEZ39_noUDG.SG	2020	WegmannCurBio2020	3200	29	Germany_Tollense_BA.SG	Mecklenburg-Vorpommern, Tollense battlefield	Germany	53.74	13.31	M		VK490.SG	2020	MargaryanNature2020	1227	39	Estonia_EarlyViking_brother.VK485.VK483.VK497.SG	Salme (Saare County, Saaremaa Municipality, Tehumardi Village)	Estonia	58.17	22.25	M
JAG34_noUDG.SG	2021	FreilichPinhasiScientificReports2021	3715	59	Croatia_Jagodnjak_MBA.SG	Osijek, Jagodnjak-Krcevine	Croatia	45.687	18.506	M		VK210_noUDG.SG	2020	MargaryanWillerslevNature2020	800	87	Poland_Medieval_1.SG	Krakw	Poland	50.04	19.9	M		WEZ40_noUDG.SG	2020	WegmannCurBio2020	3200	29	Germany_Tollense_BA.SG	Mecklenburg-Vorpommern, Tollense battlefield	Germany	53.74	13.31	M		VK497.SG	2020	MargaryanNature2020	1200	29	Estonia_EarlyViking_brother.VK490.VK483.VK485.SG	Salme (Saare County, Saaremaa Municipality, Tehumardi Village)	Estonia	58.17	22.25	M
JAG58_noUDG.SG	2021	FreilichPinhasiScientificReports2021	3650	58	Croatia_Jagodnjak_MBA.SG	Osijek, Jagodnjak-Krcevine	Croatia	45.687	18.506	M		VK211_noUDG.SG	2020	MargaryanWillerslevNature2020	800	87	Poland_Medieval_2.SG	Cedynia	Poland	52.88	14.2	M		WEZ51_noUDG.SG	2020	WegmannCurBio2020	3200	29	Germany_Tollense_BA.SG	Mecklenburg-Vorpommern, Tollense battlefield	Germany	53.74	13.31	M		VK485.SG	2020	MargaryanNature2020	1244	42	Estonia_EarlyViking_brother.VK490.VK483.VK497.SG	Salme (Saare County, Saaremaa Municipality, Tehumardi Village)	Estonia	58.17	22.25	M
JAG78_noUDG.SG	2021	FreilichPinhasiScientificReports2021	3650	58	Croatia_Jagodnjak_MBA.SG	Osijek, Jagodnjak-Krcevine	Croatia	45.687	18.506	M		RISE1252_noUDG.SG	2019	SchroederPNAS2019	4725	188	Poland_Mierzanowice_GlobularAmphora.SG	Mierzanowice, site 1, grave 3	Poland	50.8	21.5	M		WEZ53_noUDG.SG	2020	WegmannCurBio2020	3200	29	Germany_Tollense_BA.SG	Mecklenburg-Vorpommern, Tollense battlefield	Germany	53.74	13.31	M		Kivisaare3.AG	2018	MittnikNatureCommunications2018	6594	53	Estonia_EMN_Narva.AG	Kivisaare (Viljandi County, Viljandi Municipality, Lätkalu Village)	Estonia	58.272	26.052	M
JAG82_noUDG.SG	2021	FreilichPinhasiScientificReports2021	3650	58	Croatia_Jagodnjak_MBA.SG	Osijek, Jagodnjak-Krcevine	Croatia	45.687	18.506	M		RISE1241_noUDG.SG	2019	SchroederPNAS2019	4773	60	Poland_Sandomierz_GlobularAmphora.SG	Sandomierz, site 78	Poland	50.6	21.7	M		WEZ54_noUDG.SG	2020	WegmannCurBio2020	3200	29	Germany_Tollense_BA.SG	Mecklenburg-Vorpommern, Tollense battlefield	Germany	53.74	13.31	M		Veibri4.AG	2018	MittnikNatureCommunications2018	6760	40	Estonia_EMN_Narva.AG	Veibri (Tartu County, Nõo Municipality, Illi Village)	Estonia	58.2017	26.465	F
JAG85_noUDG.SG	2021	FreilichPinhasiScientificReports2021	3650	58	Croatia_Jagodnjak_MBA.SG	Osijek, Jagodnjak-Krcevine	Croatia	45.687	18.506	F		RISE1250_noUDG.SG	2019	SchroederPNAS2019	4750	87	Poland_Sandomierz_GlobularAmphora.SG	Sandomierz, site 78	Poland	50.6	21.7	M		WEZ57_noUDG.SG	2020	WegmannCurBio2020	3200	29	Germany_Tollense_BA.SG	Mecklenburg-Vorpommern, Tollense battlefield	Germany	53.74	13.31	M		s19_0LS10_1.SG	2019	SaagCurrentBiology2019	2609	82	Estonia_IA.SG	Hiiemägi (Lääne-Viru County, Viru-Nigula Municipality, Kunda Town)	Estonia	59.4967	26.5479	M
JAG93_noUDG.SG	2021	FreilichPinhasiScientificReports2021	3650	58	Croatia_Jagodnjak_MBA.SG	Osijek, Jagodnjak-Krcevine	Croatia	45.687	18.506	F		pcw260_noUDG.SG	2020	LinderholmNatureScientificReports2020	4237	74	Poland_Southeast_BellBeaker.SG	Southeastern Poland, Pełczyska	Poland	50.3561	20.5714	F		WEZ58_noUDG.SG	2020	WegmannCurBio2020	3200	29	Germany_Tollense_BA.SG	Mecklenburg-Vorpommern, Tollense battlefield	Germany	53.74	13.31	M		s19_V10_2.SG	2019	SaagCurrentBiology2019	2573	91	Estonia_IA.SG	Hiiemägi (Lääne-Viru County, Viru-Nigula Municipality, Kunda Town)	Estonia	59.4967	26.5479	M
I3499	2018	MathiesonNature2018	4718	65	Croatia_LateC_EBA_Vucedol	Beli Manastir-Popova zemlja	Croatia	45.3388	18.6989	M		pcw270_noUDG.SG	2020	LinderholmNatureScientificReports2020	4250	115	Poland_Southeast_BellBeaker.SG	Southeastern Poland, Pełczyska	Poland	50.3561	20.5714	F		WEZ59_noUDG.SG	2020	WegmannCurBio2020	3200	29	Germany_Tollense_BA.SG	Mecklenburg-Vorpommern, Tollense battlefield	Germany	53.74	13.31	M		s19_V11_1.SG	2019	SaagCurrentBiology2019	2229	57	Estonia_IA.SG	Kurevere (Saare County, Saaremaa Municipality, Kurevere Village)	Estonia	58.4049	22.0066	F
[truncated: 369 more rows]

## Sheet: S11
Table S11. Other published ancient DNA data included in the study but not in the transsects. Context data was extracted from the Allen Ancient DNA Resource v.54.1.
[truncated: 2,168 more rows]

[truncated: 15 more sheets: S13-14, S15-16, S17-19, S20-21, S22-24, S25-26, S27-31, S32-34, S35-36, S37-39, S40, S41, S42-46, S47-48, S49-51]
